# Supplementary material for: Regulation of the Yersinia pseudotuberculosis Type III Secretion System by the CpxAR Two‐Component System
Source: Mol Microbiol. 2026 May 24;126(1):81–97. doi: 10.1111/mmi.70076 (PMC13353760; doi:10.1111/mmi.70076)
Supplement: Supplementary file 1 — Data S1: mmi70076‐sup‐0001‐DataS1.xlsx. [file MMI-126-81-s002.xlsx]

## Sheet: WT vs cpxA all genes
Locustag	Gene	Description	FeatureType	logFC	PValue	Benjamini_Hochberg_Adjusted_PValue	WT_replicate 1	WT_replicate 2	WT_replicate 3	dcpxA_replicate 1	dcpxA_replicate 2	dcpxA_replicate 3
DN756_00005	dnaA	chromosomal replication initiator protein DnaA	CDS	0.286844	0.0461911	0.0726304	631.696	724.265	789.951	795.96	910.404	911.572
DN756_00010		DNA polymerase III subunit beta	CDS	0.0563674	0.579232	0.642071	274.912	306.054	355.645	325.704	327.138	321.095
DN756_00020	recF	DNA replication/repair protein RecF	CDS	0.33178	0.00260266	0.00585492	252.299	250.982	261.708	351.339	319.782	291.69
DN756_00025	gyrB	DNA topoisomerase (ATP-hydrolyzing) subunit B	CDS	0.148547	0.0821771	0.120379	1350.67	1358.85	1275.29	1457.11	1452.48	1507.39
DN756_00030		sugar-phosphatase	CDS	0.435656	0.000568869	0.00158028	41.979	47.2888	46.5504	63.9354	60.5133	59.2597
DN756_00035		hypothetical protein	CDS	0.555584	0.0959829	0.137587	1.04368	1.54074	1.67201	2.53296	2.10723	1.63137
DN756_00040		ornithine cyclodeaminase family protein	CDS	-0.206252	0.0378633	0.0609356	45.0328	45.5505	48.2984	38.0381	41.5085	40.8252
DN756_00045		threonine/serine dehydratase	CDS	-0.256191	0.0462487	0.072674	57.7502	50.4888	49.4384	47.9079	39.8784	44.251
DN756_00050		DUF3748 domain-containing protein	CDS	-0.215577	0.0316147	0.0523907	68.8827	67.4369	68.3626	58.9568	62.6603	54.6511
DN756_00055		YceK/YidQ family lipoprotein	CDS	-2.1453	5.30382e-08	7.27381e-07	75.4154	62.3011	64.0685	17.5997	13.9554	14.0706
DN756_00060		heat shock protein IbpA	CDS	0.288873	0.00951769	0.0181222	72.323	68.069	73.3786	81.7098	93.5929	85.8511
DN756_00065	ibpB	heat shock chaperone IbpB	CDS	-0.408192	0.0034632	0.00750844	188.751	165.372	148.619	115.031	140.787	123.006
DN756_00070		putative transporter	CDS	-0.905188	0.000139089	0.000462609	38.1136	36.1876	33.1363	20.482	21.7085	15.1718
DN756_00075		valine--pyruvate transaminase	CDS	-0.464725	0.00410195	0.00872379	50.9856	53.8468	61.4085	44.1084	38.8446	37.5216
DN756_00085		hypothetical protein	CDS	2.34702	0.00404	0.00860532	0.270583	0.316049	0.380003	2.27093	2.14699	0.570981
DN756_00095		alpha-amylase	CDS	0.384127	0.0405469	0.0646746	16.3123	19.0024	21.2042	30.1335	19.2832	24.3891
DN756_00100		bifunctional glyoxylate/hydroxypyruvate reductase B	CDS	-1.5556	6.03527e-09	1.354e-07	128.372	135.269	129.809	48.3446	46.7567	38.7452
DN756_00105		transcriptional regulator	CDS	-0.905196	0.000192243	0.000614227	17.6266	14.3802	12.8821	8.12294	9.06507	6.77021
DN756_00110		hypothetical protein	CDS	-0.32365	0.186632	0.24481	8.07884	5.49134	5.16804	5.41529	5.84459	3.71138
DN756_00115		OmpA family lipoprotein	CDS	1.59516	1.12062e-07	1.31046e-06	13.4518	15.1703	14.7441	45.6369	42.1049	43.313
DN756_00120		N-acetyltransferase	CDS	1.21449	2.01025e-06	1.32985e-05	14.7661	17.1851	13.1861	33.9329	37.7711	33.0353
DN756_00125	tag	DNA-3-methyladenine glycosylase I	CDS	0.409997	0.0135181	0.0246696	25.5121	22.8345	28.1582	40.9641	31.5687	29.1608
DN756_00130		hypothetical protein	CDS	-0.214047	0.363052	0.437173	3.13103	4.02962	4.10403	3.88678	3.06145	2.77334
DN756_00135	glyQ	glycine--tRNA ligase subunit alpha	CDS	0.60569	0.000173903	0.000561714	377.773	445.826	492.37	625.073	677.058	700.39
DN756_00140		glycine--tRNA ligase subunit beta	CDS	0.662827	1.57453e-05	7.27846e-05	419.674	417.382	465.238	736.392	661.273	664.133
DN756_00145		hypothetical protein	CDS	1.11489	7.11505e-05	0.00025969	25.4348	17.4617	17.5181	50.5718	42.3037	38.011
DN756_00150		DUF3053 domain-containing protein	CDS	0.242819	0.0133161	0.0243765	193.931	188.325	177.766	229.975	226.826	205.88
DN756_00155		PTS mannitol transporter subunit IICBA	CDS	-0.925135	3.02558e-06	1.83132e-05	107.421	108.563	91.1628	48.0825	59.5989	54.0393
DN756_00160		mannitol-1-phosphate 5-dehydrogenase	CDS	-0.838883	2.52809e-06	1.58334e-05	117.858	115.358	102.411	58.4764	60.7519	68.3954
DN756_00165		MltR family transcriptional regulator	CDS	0.678674	0.00050963	0.00143503	39.0413	33.8172	29.4123	57.3846	58.6049	47.7177
DN756_00170		YibL family ribosome-associated protein	CDS	0.13365	0.280188	0.348588	80.5178	74.864	70.1486	86.2953	80.87	80.2636
DN756_00175		hypothetical protein	CDS	-2.6147	3.45417e-09	9.07828e-08	48.2798	36.9382	36.4803	6.76911	6.3217	6.77021
DN756_00180		hypothetical protein	CDS	-1.49764	0.0361504	0.0586131	1.46888	0.474073	0.532005	0.305702	0.397591	0.163137
DN756_00185		HAMP domain-containing protein	CDS	0.179041	0.378719	0.452752	3.71085	4.38517	3.64803	5.50263	3.97591	3.83373
DN756_00190		superoxide dismutase [Mn]	CDS	0.0971629	0.398468	0.472123	752.492	604.72	598.505	747.616	656.661	687.706
DN756_00195		sulfurtransferase FdhD	CDS	0.158517	0.0889896	0.128759	88.1328	79.5652	78.8127	91.4485	91.7242	91.9688
DN756_00200		sulfate ABC transporter substrate-binding protein	CDS	-0.580078	2.04248e-05	9.01722e-05	1934.79	1915.69	1793.84	1196.65	1323.18	1255.79
DN756_00205	fdnG	formate dehydrogenase-N subunit alpha	CDS	-0.360233	0.00263399	0.00591251	4547.92	5143.93	5331.98	3584.79	4067.04	4052.29
DN756_00210	fdxH	formate dehydrogenase subunit beta	CDS	-0.275665	0.00495781	0.0102476	650.404	666.507	661.662	514.889	567.601	551.935
DN756_00215		formate dehydrogenase cytochrome b556 subunit	CDS	-0.237413	0.00911775	0.0174817	541.398	562.132	601.089	483.14	481.125	481.704
DN756_00220	fdhE	formate dehydrogenase accessory protein FdhE	CDS	-0.116489	0.20351	0.264096	380.904	425.915	432.938	353.391	403.952	386.228
DN756_00225		L-selenocysteinyl-tRNA(Sec) synthase	CDS	-0.0145983	0.871228	0.895232	332.624	371.752	380.991	343.74	366.937	363.756
DN756_00230	selB	selenocysteinyl-tRNA-specific translation elongation factor SelB	CDS	0.0939847	0.338349	0.411401	296.675	290.844	291.994	320.987	306.185	311.552
DN756_00235		Tn3 family transposase	CDS	0.215533	0.489712	0.562318	2.62852	1.42222	1.67201	2.0089	2.02771	2.6102
DN756_00240		hypothetical protein	CDS	0.0355517	0.807988	0.843757	34.4027	29.3135	23.7882	33.3652	28.0302	28.3044
DN756_00245		DUF4225 domain-containing protein	CDS	1.24049	0.00197127	0.0045974	1.85543	0.948146	0.988008	3.18803	3.02169	2.77334
DN756_00250		hypothetical protein	CDS	1.41851	0.00778273	0.0152406	0.193274	0.513579	0.266002	1.09179	0.675905	0.856472
DN756_00255		hypothetical protein	CDS	0.2664	0.30352	0.374456	5.75955	3.43703	3.76203	5.85201	4.5723	5.17962
DN756_00260	mdfA	MdfA family multidrug efflux MFS transporter	CDS	1.55286	2.36759e-07	2.37219e-06	140.046	145.777	154.395	387.892	451.504	452.217
DN756_00265		transposase	CDS	-0.645309	0.0404633	0.0646161	13.4132	10.5481	6.76406	6.85646	7.43495	5.34275
DN756_00270		hypothetical protein	CDS	-1.41748	0.0092887	0.0177707	1.6235	0.948146	1.10201	0.611404	0.596386	0.163137
DN756_00275		acyltransferase	CDS	-0.798697	4.18416e-05	0.000164341	58.2527	50.5283	53.3525	32.5354	33.994	26.673
DN756_00280		fimbrial protein	CDS	-1.31319	0.00674821	0.0134404	2.08736	1.34321	1.55801	1.04812	0.43735	0.530197
DN756_00285		fimbrial biogenesis outer membrane usher protein	CDS	-0.846676	0.00325955	0.00713437	6.64861	7.58517	4.67404	3.62475	3.6976	3.18118
DN756_00290		molecular chaperone	CDS	-1.42561	0.00091784	0.00239952	2.16466	1.9753	2.09002	0.655076	0.834941	0.815687
DN756_00295		fimbrial protein	CDS	-0.706985	0.0145912	0.0264365	3.20834	2.84444	5.13004	2.13991	2.58434	2.12079
DN756_00300	xylB	xylulokinase	CDS	-0.287468	0.00525978	0.0107807	139.273	149.926	145.389	114.551	125.48	116.032
DN756_00305	xylA	xylose isomerase	CDS	-0.340428	0.0109282	0.020394	23.9659	30.2617	26.2962	21.4865	21.5097	20.5961
DN756_00310		D-xylose ABC transporter substrate-binding protein	CDS	-2.76159	1.13975e-05	5.54823e-05	3.6722	2.52839	3.07803	0.174687	0.596386	0.570981
DN756_00315		xylose ABC transporter ATP-binding protein	CDS	-1.22687	0.000272158	0.000823656	3.98144	5.1753	5.16804	2.66397	1.59036	1.87608
DN756_00320		sugar ABC transporter permease	CDS	-0.695568	0.00110193	0.00278725	8.89059	10.1136	10.7541	5.67732	6.24218	6.44393
DN756_00325		helix-turn-helix domain-containing protein	CDS	-0.738674	0.000281904	0.000846326	20.7189	20.3061	21.9642	13.8439	13.9554	9.95139
DN756_00330		DUF4102 domain-containing protein	CDS	-0.107415	0.423705	0.496608	62.3501	73.7183	81.6627	66.905	67.829	67.3758
DN756_00335		SAM-dependent methyltransferase	CDS	-0.00871517	0.961687	0.968254	104.174	129.461	130.835	109.136	116.295	136.832
DN756_00340		hypothetical protein	CDS	-0.109451	0.77754	0.818435	1.27561	2.88394	2.66002	1.13546	2.26627	2.89569
DN756_00345		DUF262 domain-containing protein	CDS	-0.259454	0.393099	0.466834	18.0904	30.5777	35.6443	20.613	21.5892	28.2228
DN756_00350		SAM-dependent DNA methyltransferase	CDS	-0.714404	1.82269e-05	8.18724e-05	52.5704	52.6616	55.2905	34.5006	31.7278	31.6079
DN756_00355		IS3 family transposase	CDS	-1.39251	2.28782e-05	9.83762e-05	4.29067	3.75308	3.57203	1.26648	1.47109	1.67216
DN756_00360		ATP-binding cassette domain-containing protein	CDS	1.20961	0.00209126	0.00484984	2.8218	3.51604	3.19203	11.18	5.12892	5.79138
DN756_00365		enterobactin ABC transporter permease	CDS	1.17149	0.00175619	0.00415924	4.75453	3.95061	6.30805	10.8306	6.67953	16.3545
DN756_00370		ABC transporter permease	CDS	2.01663	6.84161e-06	3.64415e-05	4.0974	5.45184	6.08005	25.8973	17.9711	19.4541
DN756_00375		siderophore ABC transporter substrate-binding protein	CDS	0.495947	0.00379315	0.00814255	27.4062	29.1555	28.3102	49.1307	34.7097	35.8902
DN756_00380		ATP-grasp domain-containing protein	CDS	-0.523287	0.00080613	0.00214691	12.988	12.3259	12.7681	9.30207	8.42893	8.76864
DN756_00385		EamA/RhaT family transporter	CDS	-0.545388	0.120519	0.16734	1.93274	1.50123	1.86202	1.74687	0.755423	1.14196
DN756_00400	hutU	urocanate hydratase	CDS	-3.21786	1.61823e-12	4.03001e-10	246.579	250.548	266.42	27.3822	27.7121	26.9585
DN756_00405	hutH	histidine ammonia-lyase	CDS	-3.5412	3.17258e-11	3.25276e-09	229.686	245.056	263.722	17.4687	22.0663	23.8589
DN756_00410		amino acid permease	CDS	-1.38828	3.2826e-06	1.96101e-05	33.4363	33.4221	37.0503	13.6256	15.9832	10.0737
DN756_00415		alpha/beta hydrolase	CDS	-1.5682	2.77782e-07	2.67292e-06	76.7296	103.861	90.7448	27.9936	34.0735	29.4055
DN756_00420		kdo(2)-lipid A phosphoethanolamine 7''-transferase	CDS	-0.859183	0.00212624	0.00491991	317.703	424.137	424.958	175.648	219.152	248.377
DN756_00425	uhpA	transcriptional regulator UhpA	CDS	-1.00056	2.2675e-06	1.45798e-05	46.5403	52.227	50.0844	24.7182	25.5651	24.1036
DN756_00430	uhpB	signal transduction histidine-protein kinase/phosphatase UhpB	CDS	-0.430214	0.00101898	0.00261101	111.364	123.852	131.823	86.2079	96.6146	89.5625
DN756_00435		MFS transporter family glucose-6-phosphate receptor UhpC	CDS	-0.698922	1.2257e-05	5.88336e-05	41.09	43.2196	43.1304	24.8055	26.241	27.4479
DN756_00445		filamentous hemagglutinin N-terminal domain-containing protein	CDS	-0.916093	0.00567453	0.0115676	2.58987	2.17283	2.58402	1.31015	1.23253	1.34588
DN756_00450		ShlB/FhaC/HecB family hemolysin secretion/activation protein	CDS	0.253711	0.199773	0.2599	8.73597	6.75554	5.43405	8.90903	8.94579	7.09648
DN756_00455		hypothetical protein	CDS	-0.257746	0.532437	0.600364	2.16466	1.73827	0.798007	1.35382	1.5506	1.01961
DN756_00460		ABC transporter substrate-binding protein	CDS	0.848346	1.87858e-06	1.26308e-05	100.27	102.479	99.2188	194.252	165.795	183.652
DN756_00465	dppB	dipeptide ABC transporter permease DppB	CDS	0.576485	0.00680377	0.0135224	27.2129	20.8197	20.4822	39.2172	31.1711	31.8118
DN756_00470	dppC	dipeptide ABC transporter permease DppC	CDS	0.700408	1.70365e-05	7.71972e-05	35.2531	33.9752	31.3123	56.7295	53.5555	53.1013
DN756_00475		dipeptide ABC transporter ATP-binding protein	CDS	0.602284	0.000840008	0.00221995	69.2693	58.469	56.0505	103.458	91.6447	83.9342
DN756_00480		ABC transporter ATP-binding protein	CDS	0.608739	0.000612111	0.00168453	69.0373	54.4394	54.1885	103.065	85.9989	81.895
DN756_00485		cellulase	CDS	0.466606	0.00100776	0.00258869	68.1483	65.8171	61.3705	99.4405	85.9194	84.5868
DN756_00490	hmsP	biofilm formation regulator HmsP	CDS	0.0549857	0.489509	0.562241	278.121	281.678	271.588	300.33	290.758	272.603
DN756_00495		porin	CDS	-0.565485	0.0602785	0.0917176	2.20332	1.54074	2.31802	1.35382	1.23253	1.50902
DN756_00500		pectate lyase	CDS	-0.531925	0.00163973	0.00393077	39.0026	47.5258	41.0403	26.0283	34.1928	27.9781
DN756_00505		discoidin domain-containing protein	CDS	-0.210784	0.317335	0.389067	7.26709	9.99504	10.1081	5.89568	8.42893	9.29884
DN756_00510		dicarboxylate/amino acid:cation symporter	CDS	-1.288	0.00226682	0.00520435	47.1588	47.5653	43.0924	25.7663	17.2952	13.4181
DN756_00515		insulinase family protein	CDS	-1.10023	5.17161e-07	4.37352e-06	794.548	912.314	957.684	400.601	414.091	428.154
DN756_00520		sugar kinase	CDS	0.133363	0.186003	0.24414	124.391	130.607	122.323	127.871	153.669	132.305
DN756_00525		4-oxalocrotonate tautomerase family protein	CDS	-0.0177901	0.918147	0.933656	6.06879	7.22961	7.37206	5.80834	8.30965	6.28079
DN756_00530		cyclic-guanylate-specific phosphodiesterase	CDS	0.261306	0.164474	0.218733	8.23346	8.92837	9.76608	11.7914	10.059	10.4408
DN756_00535		AsmA family protein	CDS	-0.528415	0.000188369	0.000603717	71.7045	78.7356	71.2506	47.2528	52.9193	53.5091
DN756_00540		CDP-diacylglycerol diphosphatase	CDS	-0.844492	6.91371e-06	3.66836e-05	52.4931	61.0369	62.7005	34.0203	29.4615	34.6667
DN756_00545	yhjD	inner membrane protein YhjD	CDS	-1.53836	1.12531e-07	1.31222e-06	70.6608	71.7825	70.8326	29.3037	19.7603	24.3891
DN756_00550		autotransporter outer membrane beta-barrel domain-containing protein	CDS	-0.565701	0.00497339	0.0102651	6.72592	5.49134	6.11805	3.93045	4.49278	3.95608
DN756_00555		DUF3289 family protein	CDS	-0.172789	0.655391	0.710482	2.01005	2.80493	2.20402	1.7032	2.22651	2.28392
DN756_00560		DUF943 family protein	CDS	-0.254392	0.567333	0.631671	0.773095	0.750615	1.10201	1.00445	0.675905	0.530197
DN756_00565		DUF943 family protein	CDS	0.782026	0.352227	0.426265	0.463857	0.355555	0.304003	0.349374	0.0397591	1.54981
DN756_00570		glycerate kinase	CDS	-0.363972	0.15923	0.212925	14.6115	16.395	22.6862	10.4812	15.2675	15.9467
DN756_00575		GntP family permease	CDS	-1.17893	2.59783e-05	0.000109875	22.613	19.1604	27.3602	8.07926	11.2121	11.2157
DN756_00580		hypothetical protein	CDS	-0.0134917	0.937473	0.948967	7.07382	8.17776	6.87806	6.98747	7.95182	6.97413
DN756_00585		XRE family transcriptional regulator	CDS	1.23304	8.05313e-05	0.000289576	22.9996	25.0864	25.6882	39.9596	57.4121	76.0221
DN756_00590		glutathione-disulfide reductase	CDS	1.40804	1.43271e-06	1.01794e-05	487.784	615.347	553.057	1483.05	1381.63	1530.47
DN756_00595	rlmJ	23S rRNA (adenine(2030)-N(6))-methyltransferase RlmJ	CDS	0.095317	0.337322	0.410272	156.088	179.595	183.77	176.041	185.158	193.726
DN756_00600		oligopeptidase A	CDS	0.194309	0.0358602	0.0582341	243.795	238.143	219.148	263.733	275.53	262.896
DN756_00605	rsmJ	16S rRNA (guanine(1516)-N(2))-methyltransferase RsmJ	CDS	0.475011	0.00276061	0.00615045	30.228	29.9851	27.6642	45.8553	39.5205	36.7875
DN756_00610		type I secretion C-terminal target domain-containing protein	CDS	0.314224	0.121141	0.168035	5.45032	5.76789	7.60006	6.07037	8.5482	8.76864
DN756_00615		NADP-specific glutamate dehydrogenase	CDS	-0.0818899	0.359674	0.433752	671.626	636.403	590.145	627.344	614.278	551.813
DN756_00620		universal stress protein A	CDS	-1.91407	3.76703e-07	3.41015e-06	645.573	603.337	497.728	171.979	164.722	126.758
DN756_00625	uspB	universal stress protein UspB	CDS	-1.19379	0.000849142	0.00223978	13.3745	12.8	9.19608	5.67732	4.93013	4.85334
DN756_00630		inorganic phosphate transporter	CDS	0.508447	0.00277773	0.00617805	447.351	541.668	589.575	661.277	807.388	776.902
DN756_00635		NAD(P)/FAD-dependent oxidoreductase	CDS	0.110008	0.366985	0.441024	95.6318	108.484	105.071	101.799	124.724	107.141
DN756_00640		hybrid sensor histidine kinase/response regulator	CDS	0.0184808	0.877713	0.900014	26.4012	24.2567	26.5242	27.0328	26.5988	24.5522
DN756_00645		sugar ABC transporter ATP-binding protein	CDS	0.529061	0.151561	0.20471	1.6235	0.987652	1.02601	1.22281	2.38555	1.63137
DN756_00650		ribose ABC transporter permease	CDS	-0.204269	0.378634	0.452752	4.40664	5.45184	5.62405	5.50263	4.96989	2.97726
DN756_00655		transcriptional regulator	CDS	-0.535574	0.000679631	0.0018421	18.5929	19.279	18.8862	13.0578	12.9615	13.1326
DN756_00660		D-lyxose/D-mannose family sugar isomerase	CDS	-0.466997	0.0042315	0.00895775	17.1627	17.7382	16.9861	14.5427	10.6554	12.3577
DN756_00665		ketose 1,6-bisphosphate aldolase	CDS	-0.565862	0.000649642	0.00177128	38.7707	38.5974	33.7063	26.8144	22.941	25.2863
DN756_00670		adenosine kinase	CDS	-0.35768	0.00522349	0.010717	49.4007	45.4715	45.1064	38.1691	36.8169	34.2589
DN756_00675		DNA-binding response regulator	CDS	-0.411916	0.0425141	0.0675773	27.7154	28.8789	24.8142	25.3296	19.2832	16.5992
DN756_00680		hypothetical protein	CDS	0.501546	0.230686	0.294365	1.1983	1.58024	0.722006	2.13991	1.03374	1.79451
DN756_00685		hypothetical protein	CDS	-0.33905	0.405654	0.479124	1.08233	0.711109	0.722006	0.698747	0.636145	0.65255
DN756_00690		pirin family protein	CDS	-0.0937156	0.497906	0.569509	30.1893	28.8394	26.9422	29.4784	23.8555	27.244
DN756_00695	gntR	HTH-type transcriptional regulator GntR	CDS	0.228744	0.159414	0.213103	141.747	171.93	200.148	190.758	208.854	202.494
DN756_00700		gluconate transporter	CDS	-0.382176	0.0795619	0.117128	9.89561	8.41479	8.01807	7.72989	6.24218	6.24001
DN756_00705		gluconokinase	CDS	-0.231907	0.37833	0.452549	12.1762	10.5086	6.61206	9.34574	8.66748	6.93334
DN756_00710		type IV secretion protein Rhs	CDS	-0.402815	0.333742	0.406638	2.39659	1.18518	1.40601	1.39749	1.0735	1.3051
DN756_00715		adhesin	CDS	-0.567524	0.457355	0.530475	0.425202	0.19753	0.608005	0.393045	0.318073	0.122353
DN756_00720		hypothetical protein	CDS	-1.04916	0.0222357	0.0383573	3.63354	2.72592	1.67201	1.13546	1.78916	0.938041
DN756_00725		YhgN family NAAT transporter	CDS	-0.415151	0.00698456	0.0138218	19.5206	17.9753	17.6702	14.63	14.7506	11.9906
DN756_00730	asd	aspartate-semialdehyde dehydrogenase	CDS	-0.596464	7.70651e-06	4.00956e-05	344.684	342.004	331.705	235.303	225.832	212.405
DN756_00735		hypothetical protein	CDS	-0.20409	0.327726	0.400015	4.8705	3.75308	3.72403	4.36717	2.98193	3.3851
DN756_00740		hypothetical protein	CDS	-0.0358774	0.917807	0.933639	3.98144	2.48888	1.40601	3.01335	2.10723	2.56942
DN756_00745		IS66 family insertion sequence hypothetical protein	CDS	-0.0960126	0.805543	0.843125	1.39157	1.18518	0.646005	0.917106	1.23253	0.856472
DN756_00750		invasin-like inverse autotransporter protein	CDS	-0.22658	0.0269326	0.0455834	254.851	279.347	240.352	207.703	235.811	218.441
DN756_00755		sensor histidine kinase	CDS	0.0512066	0.656626	0.711058	34.7893	38.716	40.7363	35.9855	41.6278	40.7436
DN756_00760	glgB	1,4-alpha-glucan branching protein GlgB	CDS	-0.893988	3.29062e-07	3.0802e-06	735.793	675.396	636.087	375.227	358.706	367.753
DN756_00765		glycogen debranching enzyme	CDS	-0.591527	6.2531e-05	0.00023109	541.823	476.878	443.122	339.547	314.216	316.364
DN756_00770	glgC	glucose-1-phosphate adenylyltransferase	CDS	-0.259599	0.0204816	0.0357196	607.575	532.976	512.852	491.874	447.807	441.45
DN756_00775	glgA	glycogen synthase GlgA	CDS	-0.301991	0.00287748	0.00638272	530.227	521.204	481.16	407.02	413.375	422.73
DN756_00780		glycogen phosphorylase	CDS	-1.60447	1.10276e-09	3.67114e-08	3317.04	3301.64	3107.93	998.815	1075.36	1124.47
DN756_00785		glycerol-3-phosphate dehydrogenase	CDS	1.6124	5.74821e-05	0.000214738	205.643	260.582	303.471	1099.48	669.304	584.766
DN756_00790		hypothetical protein	CDS	1.20931	0.00141669	0.00345428	1.08233	1.85679	2.35602	4.67287	4.05543	3.54824
DN756_00795		DUF3289 family protein	CDS	1.82288	0.00677283	0.0134739	1.00502	0.474073	0.0760006	1.74687	2.34579	1.42745
DN756_00800		DUF943 family protein	CDS	1.62442	9.09524e-05	0.000321724	0.73444	1.42222	1.36801	3.97412	3.45904	3.46667
DN756_00805		hypothetical protein	CDS	1.93324	4.8276e-05	0.000185725	1.27561	0.987652	0.760006	4.41084	3.10121	4.07844
DN756_00810		transposase	CDS	0.392869	0.030709	0.051095	9.97292	10.5086	9.61408	14.0623	13.8362	11.6235
DN756_00815		DeoR/GlpR family transcriptional regulator	CDS	0.247764	0.027533	0.0464662	154.619	182.913	190.876	202.986	209.411	215.015
DN756_00820	glpG	rhomboid family intramembrane serine protease GlpG	CDS	-0.0270119	0.727837	0.774758	203.981	204.207	199.616	197.789	202.891	195.847
DN756_00825	glpE	thiosulfate sulfurtransferase GlpE	CDS	0.0550996	0.531469	0.599919	88.4807	91.3776	90.9348	95.3353	90.6507	95.3539
DN756_00830		helix-turn-helix transcriptional regulator	CDS	-0.728713	3.05671e-05	0.000126055	416.311	425.599	460.298	281.639	244.956	259.225
DN756_00835		maltodextrin phosphorylase	CDS	0.155076	0.259165	0.325771	371.279	434.488	470.33	571.706	400.255	448.995
DN756_00840		4-alpha-glucanotransferase	CDS	1.09407	1.08362e-05	5.33158e-05	154.078	186.548	211.548	471.742	333.698	373.381
DN756_00845		Fe-S biogenesis protein NfuA	CDS	0.220155	0.0194317	0.0340178	144.143	143.842	142.501	165.647	159.991	175.821
DN756_00850	gntX	DNA utilization protein GntX	CDS	0.0330445	0.872396	0.896057	4.79319	5.92591	3.64803	4.49819	5.12892	5.05726
DN756_00855	bioH	pimeloyl-[acyl-carrier protein] methyl ester esterase	CDS	0.358634	0.00644789	0.012946	39.2732	36.6616	34.1243	48.2572	50.7326	42.1303
DN756_00860		DUF1471 domain-containing protein	CDS	0.884068	0.000578409	0.0016057	5.10242	6.24196	4.90204	8.38497	12.4446	9.1357
DN756_00865		ferrous iron transporter C	CDS	-0.322574	0.431117	0.504008	5.75955	3.83209	4.71204	4.6292	2.38555	4.4455
DN756_00870	feoB	Fe(2+) transporter permease subunit FeoB	CDS	-0.0784709	0.580717	0.643371	193.506	137.165	129.733	151.191	150.091	134.752
DN756_00875		ferrous iron transporter A	CDS	-0.638679	0.138382	0.18884	46.8495	26.9036	27.1702	30.4392	18.3687	16.069
DN756_00880		RNA-binding transcriptional accessory protein	CDS	-0.0504823	0.614889	0.67507	291.805	319.367	344.321	300.505	290.679	331.455
DN756_00885	greB	transcription elongation factor GreB	CDS	0.0251789	0.855986	0.882936	26.5945	24.0197	21.3562	28.1682	22.941	22.1459
DN756_00890	ompR	two-component system response regulator OmpR	CDS	-0.484495	0.000697737	0.00188842	382.605	455.545	430.468	304.348	287.657	314.733
DN756_00895	envZ	two-component system sensor histidine kinase EnvZ	CDS	-0.152203	0.167837	0.222776	356.976	398.577	455.472	355.881	348.767	385.127
DN756_00900	pckA	phosphoenolpyruvate carboxykinase (ATP)	CDS	-1.97488	7.07409e-11	5.40775e-09	692.461	723.751	745.414	188.094	180.268	181.531
DN756_00905	hslO	Hsp33 family molecular chaperone HslO	CDS	0.421393	0.00675829	0.0134514	160.533	209.106	226.976	246.745	258.156	294.096
DN756_00910		ribosome-associated heat shock protein Hsp15	CDS	0.295672	0.0624499	0.0944989	47.5067	60.6023	69.7306	68.9576	73.4748	75.8589
DN756_00915		GMP/IMP nucleotidase	CDS	-0.0699868	0.448353	0.5215	181.368	171.693	183.922	181.631	159.951	169.989
DN756_00920		intracellular growth attenuator family protein	CDS	0.309002	0.00663256	0.0132556	227.986	250.034	266.154	325.092	300.261	296.584
DN756_00925	nudE	ADP compounds hydrolase NudE	CDS	2.28147	5.49951e-06	3.01977e-05	51.6041	39.9406	34.5423	245.435	197.523	170.112
DN756_00930		DNA adenine methylase	CDS	-1.21226	0.00482318	0.0100252	3.32431	3.63456	1.93802	1.09179	1.82892	0.897256
DN756_00935		tail assembly chaperone	CDS	-1.6451	0.000163757	0.000532289	3.90413	4.02962	2.62202	1.35382	0.675905	1.34588
DN756_00940		phage tail protein	CDS	-1.60473	6.27701e-05	0.000231767	6.26207	5.49134	7.67607	1.39749	1.90844	3.05883
DN756_00945		DUF2313 domain-containing protein	CDS	0.0845101	0.85473	0.882302	1.50753	1.46172	1.10201	1.00445	1.78916	1.50902
DN756_00950		baseplate J/gp47 family protein	CDS	-0.831391	0.0328488	0.0541278	2.55121	3.63456	3.30603	2.35827	1.23253	1.75373
DN756_00955		hypothetical protein	CDS	0.35449	0.388442	0.462438	1.31426	0.750615	0.722006	1.39749	0.993977	1.18275
DN756_00960		phage baseplate assembly protein V	CDS	-0.0234412	0.864027	0.888787	15.5779	15.3284	16.5301	14.1933	17.2952	15.1718
DN756_00965		phage tail protein	CDS	-0.047257	0.80644	0.843635	84.7312	111.368	124.717	78.9584	112.757	118.723
DN756_00970		multidrug DMT transporter permease	CDS	-0.212169	0.0330602	0.0543716	274.565	293.135	278.314	242.902	251.874	235.53
DN756_00975		phage tail tape measure protein	CDS	-0.488178	0.000309465	0.000915095	68.96	75.5751	65.2846	50.5282	51.2097	47.8401
DN756_00980		hypothetical protein	CDS	-1.99299	0.00265171	0.00594582	1.08233	0.632097	0.798007	0.26203	0.238555	0.122353
DN756_01000		hypothetical protein	CDS	0.592511	0.308885	0.38028	0.347893	0.19753	0.456004	0.26203	0.516868	0.734119
DN756_01010		glycoside hydrolase family 19 protein	CDS	1.03862	0.0235612	0.0403907	3.32431	1.46172	1.33001	5.32795	4.53254	2.73255
DN756_01015		hypothetical protein	CDS	-0.267529	0.0136089	0.0248025	46.1924	42.9036	42.5604	38.6495	34.3519	36.3797
DN756_01020		hypothetical protein	CDS	0.0355203	0.843926	0.872459	31.0784	23.5851	20.1022	27.8189	25.3265	23.4918
DN756_01025		regulatory protein GemA	CDS	-0.536701	0.00956146	0.0181972	17.8585	14.6963	12.1601	10.9179	11.0928	8.80942
DN756_01030		hypothetical protein	CDS	-0.44493	0.0256832	0.0436836	35.1758	27.5357	27.2082	27.2948	20.3964	18.3938
DN756_01035		hypothetical protein	CDS	-1.30339	0.000248028	0.000762487	2.70583	2.64691	2.31802	1.00445	1.0735	1.01961
DN756_01040		hypothetical protein	CDS	-0.612332	0.126741	0.174804	1.00502	1.77777	1.36801	0.480389	1.19277	1.01961
DN756_01045		hypothetical protein	CDS	-1.21027	0.000612881	0.00168547	2.97641	3.19999	4.82604	1.44117	1.51085	1.79451
DN756_01050		hypothetical protein	CDS	-3.04791	0.00542316	0.0110771	0.618476	0.276543	0.570005	0	0.119277	0.0407844
DN756_01055		hypothetical protein	CDS	-1.67636	0.0631951	0.0954167	0.502511	0.276543	1.36801	0.349374	0.0795182	0.244706
DN756_01060		ANR family transcriptional regulator	CDS	-1.39423	0.0022748	0.00521687	2.74449	1.73827	2.31802	1.31015	0.795182	0.489412
DN756_01065		DUF2786 domain-containing protein	CDS	-0.359864	0.484089	0.556635	1.1983	1.34321	0.342003	0.960777	0.8747	0.407844
DN756_01075		DUF3164 family protein	CDS	-0.617676	0.0139104	0.0253185	3.82682	2.64691	3.23003	2.09624	2.30603	1.91687
DN756_01085		hypothetical protein	CDS	-0.342891	0.371947	0.446282	0.73444	0.829628	0.798007	0.52406	0.477109	0.856472
DN756_01090		ATPase	CDS	-0.651058	0.01385	0.0252196	4.56126	4.42468	4.75004	4.0178	2.46506	2.28392
DN756_01095		transposase	CDS	-0.635189	0.000473646	0.00134102	11.4418	10.2716	10.7921	6.3324	6.95784	7.62668
DN756_01100		transcriptional regulator	CDS	-1.19206	0.023044	0.0395862	2.20332	1.34321	0.988008	0.567732	1.0735	0.326275
DN756_01105		transcriptional regulator	CDS	0.502739	0.00592689	0.0119932	36.5674	27.2197	23.7122	43.7154	39.1229	41.1514
DN756_01110		carboxypeptidase/penicillin-binding protein 1A	CDS	0.888346	7.65641e-05	0.000276515	295.206	388.424	434.838	604.766	702.662	762.912
DN756_01115		pilus assembly protein HofM	CDS	-0.105414	0.667607	0.721198	3.36296	2.84444	2.66002	3.05702	2.78314	2.40628
DN756_01120		pilus assembly protein PilN	CDS	0.0338514	0.910461	0.927673	1.1983	1.34321	1.67201	1.65952	1.03374	1.63137
DN756_01125		hypothetical protein	CDS	-0.911877	0.0484947	0.0756565	0.927713	2.40987	1.67201	0.960777	0.556627	1.14196
DN756_01130		DUF2531 family protein	CDS	0.0382403	0.877924	0.900014	2.01005	1.85679	2.16602	1.96523	2.02771	2.20236
DN756_01135		hypothetical protein	CDS	0.731146	0.00025495	0.00078016	5.68225	5.92591	6.76406	10.8743	10.059	9.58433
DN756_01140	hofQ	DNA uptake porin HofQ	CDS	-0.0490928	0.623994	0.68343	36.3741	42.1925	39.4823	36.2038	40.1169	37.7663
DN756_01145	aroK	shikimate kinase AroK	CDS	-0.0162354	0.880019	0.901419	679.396	789.845	811.079	702.459	798.919	753.41
DN756_01150		3-dehydroquinate synthase	CDS	0.0103616	0.947891	0.957166	572.477	784.314	811.079	640.751	745.92	796.804
DN756_01155		SPOR domain-containing protein	CDS	-0.0615324	0.501369	0.573304	577.695	567.544	621.495	626.602	537.781	528.606
DN756_01160		adenine-specific DNA-methyltransferase	CDS	0.683604	0.000187115	0.000600165	221.994	256.631	276.832	375.009	407.849	430.52
DN756_01165		hypothetical protein	CDS	0.244869	0.0368709	0.0596407	33.0884	36.3061	36.6323	44.1958	44.0531	37.3993
DN756_01170		ribulose-phosphate 3-epimerase	CDS	-0.0128746	0.879531	0.901143	184.151	193.698	186.734	186.041	173.032	200.496
DN756_01175		phosphoglycolate phosphatase	CDS	0.0490168	0.664914	0.718901	123.231	129.817	135.965	151.759	119.198	131.53
DN756_01180	trpS	tryptophan--tRNA ligase	CDS	0.369703	0.0085915	0.0166208	198.299	229.214	240.504	295.439	259.587	308.126
DN756_01185		siroheme synthase	CDS	-0.236823	0.261013	0.327396	118.129	161.817	175.105	95.9904	149.335	140.788
DN756_01190	nirC	nitrite transporter NirC	CDS	-0.182903	0.180605	0.237584	89.3697	94.459	83.4107	67.9968	83.335	84.0566
DN756_01195	nirD	nitrite reductase small subunit NirD	CDS	-0.626391	0.00394928	0.00842512	27.6768	24.8098	21.6982	16.7699	15.6651	15.6204
DN756_01200		nitrite reductase large subunit	CDS	-0.506252	0.0018381	0.0043284	270.544	240.79	233.588	179.709	172.276	172.477
DN756_01205		cytosine deaminase	CDS	-0.248641	0.0227479	0.0391753	113.529	103.15	92.3408	86.1206	90.8098	83.1593
DN756_01210		MFS transporter	CDS	0.358049	0.0473489	0.0740926	67.955	95.9998	93.7468	91.4922	119.436	119.335
DN756_01215		TonB-dependent copper receptor	CDS	-1.27204	3.92578e-06	2.25078e-05	16.3123	14.2222	15.8841	6.50708	7.11688	5.58746
DN756_01220		LacI family DNA-binding transcriptional regulator	CDS	-1.24096	1.00327e-05	4.97777e-05	308.697	287.051	239.174	144.379	117.13	91.7648
DN756_01225		6-phospho-beta-glucosidase	CDS	-1.36706	0.000111286	0.000382504	110.089	91.338	70.7186	38.3438	36.8169	30.3436
DN756_01230		peptidylprolyl isomerase A	CDS	1.71728	1.30526e-08	2.41114e-07	312.562	360.69	415.078	1119.17	1165.14	1294.33
DN756_01235		DUF853 family protein	CDS	1.0793	4.99267e-07	4.25821e-06	123.27	132.187	128.479	236.657	272.469	302.131
DN756_01240		aminodeoxychorismate synthase component II	CDS	0.636386	9.97332e-06	4.95426e-05	76.575	75.6541	81.2827	126.735	113.791	122.475
DN756_01245		aspartate aminotransferase family protein	CDS	0.308415	0.0210415	0.0365724	138.307	163.081	176.55	198.619	194.581	198.661
DN756_01250		hypothetical protein	CDS	-0.600604	0.00333723	0.00726588	320.293	434.251	518.932	273.385	294.814	271.624
DN756_01255		cAMP-activated global transcriptional regulator CRP	CDS	-0.287481	0.0134413	0.0245564	608.696	539.534	523.302	497.945	455.361	416.245
DN756_01260		OsmC family protein	CDS	0.0661806	0.776472	0.817672	10.4754	7.38764	6.19405	10.7869	6.67953	7.74903
DN756_01265		Hcp family type VI secretion system effector	CDS	0.224328	0.420002	0.492967	5.99148	9.44195	7.98007	7.42419	9.30363	10.6039
DN756_01270		hypothetical protein	CDS	0.780525	0.0120018	0.022177	3.36296	5.49134	5.35805	7.03114	7.63375	9.74747
DN756_01275		DUF1240 domain-containing protein	CDS	0.396364	0.126949	0.174916	2.43525	2.40987	3.45803	4.14881	3.65784	3.1404
DN756_01280		phosphoribulokinase	CDS	0.443597	0.00439441	0.00926957	113.258	110.222	102.221	118.001	157.088	167.828
DN756_01285		YheU family protein	CDS	0.620925	0.0166425	0.0296762	57.6729	61.6295	63.1185	86.1206	98.364	96.0472
DN756_01290		hydrolase	CDS	0.0163553	0.899891	0.918583	187.901	176.316	149.417	199.798	169.135	150.576
DN756_01295		LysE family translocator	CDS	-0.046839	0.803665	0.841585	74.4104	66.4492	61.6365	79.1768	65.1651	51.7146
DN756_01300		taurine ABC transporter substrate-binding protein	CDS	-0.956059	0.000536187	0.00149856	103.092	70.4393	63.1185	50.3535	37.8507	33.8102
DN756_01305		taurine import ATP-binding protein TauB	CDS	-1.07863	3.45788e-06	2.03335e-05	40.3555	36.5036	38.3803	18.6041	19.7603	16.1914
DN756_01310	tauC	taurine ABC transporter permease TauC	CDS	-1.41609	1.4173e-05	6.68643e-05	55.8947	52.227	43.4344	13.9749	22.8217	19.9436
DN756_01315		taurine dioxygenase	CDS	-2.46708	7.71488e-07	5.98628e-06	127.019	130.647	109.137	13.8003	26.3205	26.1428
DN756_01320		lipopolysaccharide heptosyltransferase family protein	CDS	-0.588213	2.46737e-05	0.000105003	604.019	644.621	667.514	394.006	430.074	450.463
DN756_01325		glycosyltransferase	CDS	0.0987316	0.388502	0.462438	1089.37	1014.79	967.298	1247.79	1066.3	974.95
DN756_01330		ABC transporter ATP-binding protein	CDS	0.759795	1.06248e-05	5.24003e-05	249.71	282.745	313.351	447.198	470.31	514.658
DN756_01335	kefG	glutathione-regulated potassium-efflux system ancillary protein KefG	CDS	0.186964	0.0700391	0.104603	62.0795	59.8122	61.6745	67.6475	71.2483	70.0676
DN756_01340	kefB	glutathione-regulated potassium-efflux system protein KefB	CDS	0.382299	0.0095782	0.0182207	68.4962	86.9924	91.8468	97.9556	109.894	114.523
DN756_01345		YheV family putative metal-binding protein	CDS	0.0565495	0.69628	0.745976	10.3208	11.3778	10.4501	13.0578	11.1325	9.25805
DN756_01350		peptidylprolyl isomerase	CDS	0.93197	8.60927e-06	4.37135e-05	96.0957	108.523	121.145	210.847	202.533	208.163
DN756_01355		MFS transporter permease	CDS	1.50049	1.62129e-07	1.74288e-06	15.0753	18.8444	19.9882	51.8383	47.9892	52.7342
DN756_01360		protein SlyX	CDS	-0.0392401	0.749749	0.793784	188.48	188.365	177.424	192.112	171.759	175.536
DN756_01365		FKBP-type peptidyl-prolyl cis-trans isomerase	CDS	1.17986	1.46529e-08	2.59601e-07	1473.52	1546.35	1598.86	3729.34	3311.26	3423.36
DN756_01370		DNA-binding protein	CDS	0.959736	7.75247e-07	6.00417e-06	312.253	302.538	327.981	607.692	591.575	634.401
DN756_01375	tusD	sulfurtransferase complex subunit TusD	CDS	0.762721	1.16087e-06	8.48151e-06	120.796	123.417	115.977	203.903	207.185	200.047
DN756_01380	tusC	sulfurtransferase complex subunit TusC	CDS	0.555288	3.85601e-05	0.000153497	191.225	211.911	210.256	300.549	312.546	288.264
DN756_01385		sulfurtransferase TusB	CDS	-0.446927	0.000208341	0.000656512	619.983	657.618	696.204	480.782	469.475	497.732
DN756_01390		30S ribosomal protein S12	CDS	0.790979	1.42809e-05	6.72963e-05	1293.27	1539.59	1602.09	2471.21	2595.31	2607.06
DN756_01395		30S ribosomal protein S7	CDS	0.762679	0.000195467	0.000622597	1104.67	1386.58	1529.29	2243.63	2225.63	2352.16
DN756_01400	fusA	elongation factor G	CDS	0.873762	1.34965e-06	9.68931e-06	4727.28	4962.12	5201.26	9996.89	8254.54	9034.76
DN756_01405		hypothetical protein	CDS	-0.777039	0.0288334	0.0484035	7.88556	7.70368	7.60006	4.97857	5.28796	3.26275
DN756_01410	tuf	elongation factor Tu	CDS	0.550477	0.00189927	0.00445212	12029.4	9281.4	8039.31	15535.6	13831.4	13618.4
DN756_01415		IS200/IS605 family transposase IS1541B	CDS	1.52355	3.20837e-06	1.92782e-05	2.97641	3.99011	2.88802	9.34574	8.19037	10.8079
DN756_01425		bacterioferritin-associated ferredoxin	CDS	1.24968	4.10232e-05	0.000161742	7.18978	8.25677	6.72606	21.6175	14.8699	16.273
DN756_01430		bacterioferritin	CDS	0.0300442	0.848736	0.876772	60.0694	59.9307	54.9105	76.1634	51.2892	51.1844
DN756_01435		30S ribosomal protein S10	CDS	0.974036	4.02121e-06	2.29911e-05	2242.52	2566.75	3005.18	4963.29	5215.24	5171.62
DN756_01440		50S ribosomal protein L3	CDS	0.919609	2.7256e-05	0.000114575	3696.44	4246.23	4613.47	7399.73	7775.8	8575.69
DN756_01445		50S ribosomal protein L4	CDS	0.851524	7.87763e-06	4.06994e-05	2081.13	2255.13	2494.65	3949.45	3928.95	4447.33
DN756_01450		50S ribosomal protein L23	CDS	0.834551	1.05471e-05	5.20795e-05	736.102	767.682	858.465	1486.5	1249.79	1476.35
DN756_01455		50S ribosomal protein L2	CDS	0.930888	1.79517e-06	1.21683e-05	2842.32	2572.24	2450.15	5670.81	4756.46	4566.42
DN756_01460		30S ribosomal protein S19	CDS	0.98883	3.56452e-06	2.08124e-05	811.711	708.66	690.96	1721.41	1335.91	1331.28
DN756_01465	rplV	50S ribosomal protein L22	CDS	0.963239	1.02107e-05	5.05394e-05	1091.03	882.526	818.261	2080.52	1606.74	1755.93
DN756_01470		30S ribosomal protein S3	CDS	0.983946	2.47213e-06	1.55424e-05	2469.07	2070.36	1920.31	4711.3	3990.38	4074.85
DN756_01475		50S ribosomal protein L16	CDS	0.770788	4.75227e-05	0.00018334	1676.61	1418.86	1330.89	2835.95	2277.92	2438.42
DN756_01480		50S ribosomal protein L29	CDS	0.802011	1.58996e-05	7.33338e-05	406.918	339.871	336.911	689.096	547.403	652.999
DN756_01485		30S ribosomal protein S17	CDS	0.867788	9.64071e-06	4.81219e-05	335.678	280.77	256.236	590.179	495.836	506.542
DN756_01490		50S ribosomal protein L14	CDS	0.947204	4.44608e-07	3.92167e-06	2327.17	2480.35	2570.53	4816.86	4694.67	4714.35
DN756_01495		50S ribosomal protein L24	CDS	0.965903	5.42061e-06	2.9995e-05	1205.37	1285.76	1359.96	2529.46	2319.51	2673.33
DN756_01500		50S ribosomal protein L5	CDS	0.913541	1.97842e-06	1.31725e-05	2480.51	2641.38	2674.5	4902.85	4656.35	5126.6
DN756_01505		30S ribosomal protein S14	CDS	0.931249	1.36117e-06	9.75503e-06	1061.73	1062.71	1146.51	2156.38	1906.33	2174.79
DN756_01510		30S ribosomal protein S8	CDS	0.942722	2.26424e-06	1.45798e-05	1375.06	1408.47	1634.89	3129.99	2526.13	2836.8
DN756_01515		50S ribosomal protein L6	CDS	0.926046	7.53515e-07	5.89111e-06	1622.84	1532.32	1603.73	3378.44	2797.09	2866.69
DN756_01520		50S ribosomal protein L18	CDS	1.0183	1.04196e-06	7.73637e-06	652.84	688.788	618.455	1519.78	1193.53	1256.93
DN756_01525	rpsE	30S ribosomal protein S5	CDS	1.07294	8.86583e-07	6.7276e-06	1479.63	1341.35	1242.19	3263.37	2520.25	2764.2
DN756_01530		50S ribosomal protein L30	CDS	1.02116	5.92565e-06	3.2228e-05	227.251	184.019	179.058	419.074	387.85	391.204
DN756_01535		50S ribosomal protein L15	CDS	0.982858	1.76095e-06	1.19756e-05	1341.94	1220.9	1115.65	2749.7	2304.99	2215.41
DN756_01540	secY	preprotein translocase subunit SecY	CDS	0.782588	2.63041e-05	0.000111026	6293.03	5169.29	4723.52	10207.5	8590.98	9044.67
DN756_01545		50S ribosomal protein L36	CDS	0.732693	8.4311e-06	4.29144e-05	847.737	767.88	748.15	1380.94	1188.72	1358.32
DN756_01550		30S ribosomal protein S13	CDS	0.495855	0.000120265	0.000407933	3268.45	3002.78	2908.81	4328	4341.22	4276.08
DN756_01555		30S ribosomal protein S11	CDS	0.509275	0.000412363	0.00118375	2409.43	2268.99	2025.87	3243.15	3098.35	3200.96
DN756_01560		30S ribosomal protein S4	CDS	0.555361	0.000258174	0.000787687	3021.95	2950.63	3013.31	4466.39	4179.71	4559
DN756_01565		DNA-directed RNA polymerase subunit alpha	CDS	0.532643	9.03591e-05	0.000320045	5712.55	5223.73	5158.62	7960.87	7260.09	8061.56
DN756_01570	rplQ	50S ribosomal protein L17	CDS	0.458088	0.00105853	0.00269064	1140.93	1014.08	907.714	1474.97	1384.53	1347.84
DN756_01575	zntR	Zn(2+)-responsive transcriptional regulator	CDS	0.933192	0.000128995	0.000432921	11.3258	10.3901	7.94207	20.8314	20.5157	15.2941
DN756_01580		alternative ribosome-rescue factor A	CDS	0.602735	0.0382607	0.0614792	4.8705	5.72838	2.85002	6.9438	7.59399	5.87295
DN756_01585		large conductance mechanosensitive channel protein MscL	CDS	-1.14413	1.62985e-06	1.12886e-05	34.8666	41.1653	46.9304	19.0845	17.0169	19.5357
DN756_01590	trkA	Trk system potassium transporter TrkA	CDS	-0.382049	0.0459512	0.0723203	61.6929	78.0245	103.399	63.3676	58.9627	64.2354
DN756_01595		16S rRNA m5C967 methyltransferase	CDS	-0.0191152	0.925647	0.939326	186.702	268.562	351.541	231.766	256.287	308.126
DN756_01600		methionyl-tRNA formyltransferase	CDS	0.320758	0.0549761	0.084681	504.522	650.389	670.972	688.921	765.482	826.087
DN756_01605		peptide deformylase	CDS	0.33652	0.00605184	0.0122341	504.985	552.374	518.742	632.672	657.576	699.901
DN756_01610	dprA	DNA-protecting protein DprA	CDS	-0.233377	0.172797	0.22855	32.6632	26.153	28.8422	28.7797	25.1277	20.6777
DN756_01615		DUF494 domain-containing protein	CDS	-0.391454	0.00403205	0.00859283	275.801	241.422	230.472	202.549	194.462	173.007
DN756_01620		hypothetical protein	CDS	0.0276214	0.794735	0.833926	149.362	170.153	160.057	152.982	176.173	159.671
DN756_01625	tsaC	L-threonylcarbamoyladenylate synthase type 1 TsaC	CDS	0.109924	0.58128	0.643649	137.07	172.365	174.117	130.011	178.32	213.465
DN756_01630		shikimate dehydrogenase	CDS	-0.112475	0.568086	0.632262	212.91	286.498	305.675	179.141	254.697	310.818
DN756_01635		gamma carbonic anhydrase family protein	CDS	-0.0818637	0.458229	0.53119	66.9113	62.1826	56.9625	54.939	60.2748	60.5648
DN756_01670		UDP-N-acetylmuramate dehydrogenase	CDS	-0.586724	0.00213341	0.00493098	134.055	167.861	177.044	106.384	104.288	108.242
DN756_01675	birA	bifunctional biotin--[acetyl-CoA-carboxylase] ligase/biotin operon repressor BirA	CDS	-0.293707	0.218298	0.280814	32.1607	45.9851	58.7485	33.3652	34.7494	43.5577
DN756_01680		type I pantothenate kinase	CDS	0.0731642	0.584224	0.646043	151.372	172.997	187.532	162.852	186.589	189.076
DN756_01685		GNAT family N-acetyltransferase	CDS	-0.250888	0.240911	0.30543	8.04018	5.72838	5.81405	6.15771	5.12892	5.17962
DN756_01710	tuf	elongation factor Tu	CDS	-0.190267	0.202968	0.263641	1851.45	2213.92	2214.13	1564.19	1948.55	1990.85
DN756_01715	secE	preprotein translocase subunit SecE	CDS	0.371041	0.000637179	0.00174306	464.166	487.821	479.602	587.253	645.29	618.903
DN756_01720	nusG	transcription termination/antitermination protein NusG	CDS	0.387953	0.0220964	0.0381624	471.278	540.759	601.659	643.415	778.205	689.949
DN756_01725	rplK	50S ribosomal protein L11	CDS	0.770289	5.83966e-05	0.000217761	2092.84	2196.34	2402.19	3521.69	3938.26	3952.94
DN756_01730		50S ribosomal protein L1	CDS	0.773487	5.01758e-05	0.000191606	2316.42	2527.09	2351.04	3784.5	4176.61	4337.21
DN756_01735		50S ribosomal protein L10	CDS	0.822997	4.27271e-06	2.42277e-05	2127.17	2288.15	2309.01	3827.26	4015.63	4052.99
DN756_01740		50S ribosomal protein L7/L12	CDS	1.062	2.35409e-06	1.48816e-05	855.352	948.936	1029.92	1906.92	1931.18	2079.23
DN756_01745	rpoB	DNA-directed RNA polymerase subunit beta	CDS	0.956055	4.91047e-07	4.21423e-06	5785.99	5544.91	5627.66	12165.9	9876.52	10857.2
DN756_01750	rpoC	DNA-directed RNA polymerase subunit beta'	CDS	0.624576	7.14094e-05	0.000260175	6803.46	5966.68	5409.54	9978.28	8894.78	9155.6
DN756_01755		hypothetical protein	CDS	1.06305	0.000122226	0.000413903	3.90413	3.279	3.53403	8.60332	6.48073	7.34119
DN756_01760	thiH	2-iminoacetate synthase ThiH	CDS	-0.0661378	0.682456	0.734214	25.0483	24.5333	22.7242	25.941	22.6229	20.5145
DN756_01765		thiazole synthase	CDS	-0.0579412	0.715324	0.763012	16.4669	16.5135	14.8581	16.6826	12.5639	16.7216
DN756_01770	thiS	sulfur carrier protein ThiS	CDS	0.920104	0.0631112	0.0953598	0.309238	0.316049	0.266002	0.698747	0.636145	0.367059
DN756_01775		HesA/MoeB/ThiF family protein	CDS	-0.173458	0.389765	0.463396	10.1662	9.20492	9.91808	8.38497	9.38314	8.19766
DN756_01780		thiamine phosphate synthase	CDS	-0.505552	0.05444	0.0840773	6.10745	4.62221	7.44806	3.27538	4.25422	5.26118
DN756_01785		phosphomethylpyrimidine synthase	CDS	-0.156068	0.205822	0.266929	27.5995	25.5999	29.8683	21.5301	25.8434	27.1624
DN756_01790		sigma D regulator	CDS	-0.538978	0.00046194	0.00131058	58.1754	52.8591	53.9985	35.9855	42.2639	35.3193
DN756_01795		NAD(+) diphosphatase	CDS	-0.629577	3.76924e-05	0.000150187	40.8194	42.074	41.8004	26.6397	25.4458	28.5083
DN756_01800		hypothetical protein	CDS	-0.392883	0.0645598	0.0972993	25.2029	29.432	35.1503	18.1674	21.0326	29.1608
DN756_01805		uroporphyrinogen decarboxylase	CDS	-0.180029	0.0889739	0.128759	278.701	257.975	273.944	230.936	231.557	253.026
DN756_01810		deoxyribonuclease V	CDS	-0.183026	0.0566571	0.0869445	108.427	106.785	113.697	95.5974	93.7122	100.411
DN756_01815		DUF416 family protein	CDS	0.304119	0.0043152	0.0091256	203.788	223.367	206.456	263.995	260.382	257.92
DN756_01820		DNA-binding protein HU-alpha	CDS	-0.639356	2.38777e-05	0.000102078	1724.66	1634.92	1541.6	1084.15	1041.61	1020.79
DN756_01825		DUF1481 domain-containing protein	CDS	0.659633	8.98596e-06	4.53971e-05	239.118	223.96	203.682	359.986	360.853	332.433
DN756_01830	purD	phosphoribosylamine--glycine ligase	CDS	0.651957	5.41723e-05	0.000204596	72.0524	72.0591	66.8806	126.692	102.38	102.491
DN756_01835		bifunctional phosphoribosylaminoimidazolecarboxamide formyltransferase/inosine monophosphate cyclohydrolase	CDS	0.881124	9.99611e-07	7.46184e-06	143.37	157.116	171.153	304.959	272.867	290.874
DN756_01840		hypothetical protein	CDS	1.21363	7.71219e-06	4.00956e-05	148.28	142.064	143.793	340.246	358.985	307.637
DN756_01845		hypothetical protein	CDS	-0.710375	0.389653	0.463396	0.154619	0.237036	0.836007	0.436717	0.159036	0.163137
DN756_01880		hypothetical protein	CDS	0.0132635	0.97069	0.975891	1.39157	1.38271	1.63401	1.87788	0.8747	1.71294
DN756_01885		homoserine O-succinyltransferase	CDS	0.498943	0.0458844	0.0722666	17.0467	17.4222	17.5941	28.3866	20.9928	24.2259
DN756_01890		malate synthase A	CDS	-1.32695	2.21866e-05	9.64065e-05	42.0177	39.2295	34.2763	16.9446	16.4603	12.6432
DN756_01895	aceA	isocitrate lyase	CDS	-1.14495	7.72049e-05	0.000278586	103.44	82.8442	75.2406	41.2261	41.5085	35.5232
DN756_01900		bifunctional isocitrate dehydrogenase kinase/phosphatase	CDS	-0.961997	4.03081e-05	0.000159685	49.7486	52.7406	42.2184	22.5783	28.3482	23.3287
DN756_01905	iclR	acetate operon transcriptional repressor IclR	CDS	-0.738854	0.00282213	0.00627005	41.2059	39.6246	37.2023	24.8055	27.235	18.6792
DN756_01910		methionine synthase	CDS	0.315486	0.00444834	0.00934966	205.063	214.004	225.456	293.692	249.051	259.348
DN756_01915		hypothetical protein	CDS	-0.483919	0.00144955	0.00351985	26.7491	27.7728	25.9922	17.1193	21.7482	18.6792
DN756_01920	lysC	lysine-sensitive aspartokinase 3	CDS	-0.170341	0.100365	0.142914	67.4138	62.5381	63.6125	63.1493	54.5097	54.3656
DN756_01925		glucose-6-phosphate isomerase	CDS	-0.0954601	0.311263	0.382636	965.209	1038.02	977.634	908.153	913.346	968.507
DN756_01930	psiE	phosphate-starvation-inducible protein PsiE	CDS	0.485504	0.0213841	0.0370305	17.8971	22.0444	24.9282	24.5872	28.7856	37.4401
DN756_01935	malG	maltose ABC transporter permease MalG	CDS	0.043294	0.746668	0.791537	20.6416	27.9308	26.2582	27.6005	23.4181	26.102
DN756_01940	malF	maltose ABC transporter permease MalF	CDS	-0.0213577	0.901552	0.919823	33.5137	47.5258	54.0745	42.1869	43.0591	47.8809
DN756_01945	malE	maltose/maltodextrin ABC transporter substrate-binding protein MalE	CDS	-0.556589	0.000424594	0.00121548	54.8124	64.4344	68.5526	47.7332	41.4687	38.5004
DN756_01950		hypothetical protein	CDS	-1.55279	0.00275979	0.00615045	1.73946	1.50123	1.67201	0.917106	0.397591	0.367059
DN756_01955	malK	maltose/maltodextrin ABC transporter ATP-binding protein MalK	CDS	-0.216255	0.321589	0.393516	19.4433	25.4419	31.5403	29.1727	17.2554	19.4134
DN756_01960		maltoporin	CDS	0.676202	0.00347794	0.00753251	23.85	29.0765	38.4943	58.8695	39.5205	47.7585
DN756_01965	malM	maltose operon protein MalM	CDS	0.239593	0.112774	0.158075	25.744	24.7703	22.9902	35.9418	26.1615	24.7153
DN756_01975		Hcp family type VI secretion system effector	CDS	-1.5472	6.18574e-05	0.000229422	16.1963	17.5802	15.7321	4.06147	8.62772	4.20079
DN756_01980	tssB	type VI secretion system contractile sheath small subunit	CDS	-1.1697	0.000202408	0.000642723	10.4368	12.2864	11.6661	4.6292	4.81085	5.83217
DN756_01985	tssC	type VI secretion system contractile sheath large subunit	CDS	-1.06293	1.62296e-05	7.45226e-05	33.0111	42.39	44.5744	16.8573	20.3169	20.229
DN756_01990	tssE	type VI secretion system baseplate subunit TssE	CDS	-0.987723	0.00108558	0.00274924	4.94781	4.34567	4.56004	2.96968	1.98795	2.03922
DN756_01995	tssF	type VI secretion system baseplate subunit TssF	CDS	-0.641373	0.000282598	0.000847177	29.4162	25.8765	24.5482	19.4776	16.1819	15.5388
DN756_02000	tssG	type VI secretion system baseplate subunit TssG	CDS	-1.03159	0.000926889	0.00241705	17.5879	13.9852	10.2981	6.50708	7.55423	6.40315
DN756_02005	tagH	type VI secretion system-associated FHA domain protein TagH	CDS	-0.841512	2.91525e-05	0.000121143	34.6733	32.632	29.6403	17.3377	17.1362	19.6173
DN756_02010	tssJ	type VI secretion system lipoprotein TssJ	CDS	-1.39798	5.84382e-06	3.1949e-05	9.27713	8.57282	6.99206	2.96968	3.22049	3.22197
DN756_02015	tssK	type VI secretion system baseplate subunit TssK	CDS	-0.633168	0.000293107	0.000875503	35.4077	34.4888	33.8203	18.3858	23.4976	24.96
DN756_02020		DotU family type IV/VI secretion system protein	CDS	-0.490808	0.00298819	0.00659285	14.9207	13.116	13.5281	10.6122	9.18435	9.78825
DN756_02025	tssH	type VI secretion system ATPase TssH	CDS	-0.267432	0.0453144	0.0715053	50.7923	47.3283	47.0444	44.5451	39.2025	36.8691
DN756_02030		Fis family transcriptional regulator	CDS	-0.2696	0.0598837	0.0912177	14.7275	14.3407	11.7801	12.1407	10.6952	11.0526
DN756_02035	tagO	type VI secretion system-associated protein TagO	CDS	0.205056	0.137464	0.187712	9.3931	9.20492	7.79007	10.5249	9.74098	10.1553
DN756_02040	tssA	type VI secretion system protein TssA	CDS	0.110279	0.551521	0.616652	22.4971	21.8074	17.4801	25.1986	17.653	23.8589
DN756_02045	tssM	type VI secretion system membrane subunit TssM	CDS	0.0471702	0.650498	0.706088	37.9203	38.3604	40.8503	39.7412	41.1507	40.1318
DN756_02050		hypothetical protein	CDS	0.241561	0.268792	0.335929	10.862	7.30862	8.36007	9.69512	10.4964	11.1749
DN756_02055		hypothetical protein	CDS	0.334758	0.0996304	0.142211	3.16969	2.80493	3.07803	3.27538	3.85663	4.28236
DN756_02060	tssI	type VI secretion system tip protein VgrG	CDS	0.180326	0.196811	0.256532	19.3274	18.2518	21.7742	22.4036	20.5554	24.3075
DN756_02065		DUF1795 domain-containing protein	CDS	0.00666923	0.97877	0.982578	2.86045	3.55555	3.64803	4.27983	2.4253	3.42589
DN756_02070		type IV secretion protein Rhs	CDS	0.0451754	0.64502	0.701366	44.6849	41.0073	38.2663	42.7983	44.9675	40.1318
DN756_02075		hypothetical protein	CDS	-0.381049	0.0588656	0.0900014	14.1476	13.195	12.8821	8.21028	10.3374	12.3169
DN756_02080		hypothetical protein	CDS	-0.452877	0.250408	0.316014	1.04368	0.869134	1.25401	0.655076	0.715664	0.938041
DN756_02085		phosphotriesterase	CDS	-0.217606	0.336473	0.409361	3.47893	3.12098	3.91403	2.926	3.33976	2.77334
DN756_02100		hypothetical protein	CDS	-0.181811	0.522084	0.591104	1.81677	1.50123	1.82402	1.13546	1.39157	1.99843
DN756_02110		RHS repeat protein	CDS	-0.106264	0.359399	0.433547	27.7154	29.6691	25.4602	23.6264	28.0302	25.2863
DN756_02115		hypothetical protein	CDS	0.573222	0.00662903	0.0132556	4.40664	4.81974	3.76203	6.07037	6.52049	6.72942
DN756_02120		type IV secretion protein Rhs	CDS	1.0579	0.0201725	0.0352399	0.425202	1.26419	0.760006	1.39749	2.10723	1.59059
DN756_02125		type I addiction module toxin, SymE family	CDS	-1.34331	0.00053469	0.00149539	2.62852	2.21234	1.90002	0.960777	0.954218	0.734119
DN756_02130		sugar phosphate isomerase/epimerase	CDS	-1.39	6.22817e-06	3.35638e-05	12.2149	14.0247	14.8201	4.41084	5.68555	5.54667
DN756_02135		gfo/Idh/MocA family oxidoreductase	CDS	-0.770795	0.000194831	0.000621533	21.9559	26.5481	27.7402	13.7566	17.6133	13.2957
DN756_02140		AraC family transcriptional regulator	CDS	-0.751039	4.7876e-05	0.000184358	37.5724	37.7283	39.1403	24.1068	23.3783	20.5145
DN756_02145		D-ribose pyranase	CDS	-0.482781	0.0087962	0.0169835	14.3409	15.6444	15.0481	8.55965	11.7289	11.909
DN756_02150		ribokinase	CDS	-0.626167	0.000320734	0.000945034	19.7139	21.6098	25.7642	14.761	14.5121	14.193
DN756_02155	deoC	deoxyribose-phosphate aldolase	CDS	-0.250835	0.0528761	0.0819035	21.9172	17.9753	20.5582	17.294	16.2217	17.2926
DN756_02160		NADPH-dependent FMN reductase	CDS	-0.181829	0.340212	0.413301	9.04521	6.91356	5.58605	6.55076	6.24218	6.19922
DN756_02165		aliphatic sulfonate ABC transporter substrate-binding protein	CDS	-0.256035	0.0588672	0.0900014	14.9207	16.8296	15.5801	13.8439	13.7169	12.0722
DN756_02170	ssuD	alkanesulfonate monooxygenase, FMNH(2)-dependent	CDS	-1.14511	5.02741e-05	0.000191804	24.0819	28.5629	20.2542	9.04004	13.2398	10.6447
DN756_02175	ssuC	aliphatic sulfonate ABC transporter permease SsuC	CDS	-1.24551	2.26452e-05	9.76957e-05	14.2249	16.9086	16.7581	4.97857	7.35543	7.8306
DN756_02180		aliphatic sulfonates ABC transporter ATP-binding protein	CDS	-0.939701	8.25368e-06	4.22196e-05	14.1476	14.6568	14.5541	7.77356	6.95784	7.87138
DN756_02185		type II toxin-antitoxin system YafQ family toxin	CDS	-0.80015	0.00790552	0.015459	5.33435	3.39752	5.24404	2.75132	2.6241	2.65098
DN756_02190		type II toxin-antitoxin system antitoxin, RelB/DinJ family	CDS	-0.67819	0.0165958	0.0296056	13.2586	8.37529	8.32207	6.85646	6.36145	5.50589
DN756_02195		NCS2 family permease	CDS	0.0262743	0.821415	0.854106	29.3389	26.4691	28.3102	28.736	31.9663	24.96
DN756_02200		IS256 family transposase	CDS	2.2257	6.92527e-07	5.5295e-06	1.58484	1.9358	1.59601	9.95715	5.9241	8.11609
DN756_02205		Na+/H+ antiporter	CDS	0.345968	0.00121349	0.00301764	106.339	108.326	110.961	140.885	138.203	134.792
DN756_02210		hypothetical protein	CDS	1.28778	9.10378e-05	0.00032175	63.8576	102.163	117.839	206.523	228.336	258.206
DN756_02215		kdo(2)-lipid IV(A) palmitoleoyltransferase	CDS	1.1781	1.03515e-08	1.99678e-07	159.683	166.123	168.835	393.831	368.726	356.741
DN756_02220		autoinducer 2 ABC transporter substrate-binding protein	CDS	-1.84119	1.66191e-09	4.97129e-08	140.201	151.861	156.067	46.8597	38.0097	40.2134
DN756_02225		sugar ABC transporter ATP-binding protein	CDS	-1.0567	0.000142413	0.000472575	40.5875	58.2715	59.2425	20.6567	28.2687	27.04
DN756_02230		ABC transporter permease	CDS	-1.01806	0.000150901	0.000496745	13.104	17.1851	19.6462	6.98747	8.30965	9.33962
DN756_02235		ABC transporter permease	CDS	-1.1854	8.13153e-06	4.16981e-05	10.6687	12.6419	15.1241	5.93935	5.08916	5.87295
DN756_02240		ribulokinase	CDS	-0.733452	3.92618e-05	0.000156139	31.0011	34.0937	35.9863	22.6219	20.1579	18.0267
DN756_02245		SIS domain-containing protein	CDS	-0.577282	0.00114649	0.00286658	9.58637	11.1012	10.2981	6.37607	7.07712	7.3004
DN756_02250		glutathione-dependent disulfide-bond oxidoreductase	CDS	-0.646777	1.52086e-05	7.10436e-05	116.699	118.202	130.417	74.9406	76.8543	81.528
DN756_02255		glycerophosphodiester phosphodiesterase	CDS	-0.188515	0.191139	0.250166	15.7711	13.8666	11.9701	11.6167	12.4048	12.48
DN756_02260		DNA repair protein	CDS	0.779206	0.000132417	0.000442248	62.1181	76.9578	77.9007	142.981	105.123	124.311
DN756_02265	cspA	RNA chaperone/antiterminator CspA	CDS	6.37909	4.07204e-13	3.22192e-10	4.05875	3.8716	3.26803	376.101	275.292	281.575
DN756_02270		cold-shock protein	CDS	6.03418	8.97655e-14	1.57693e-10	19.2114	16.395	16.6441	1320.63	1005.27	1099.34
DN756_02275		cold-shock protein	CDS	4.52994	9.83962e-13	3.22192e-10	77.0002	69.5307	64.9046	1750.23	1540.51	1594.1
DN756_02285		glycine zipper 2TM domain-containing protein	CDS	0.0604591	0.637712	0.694951	62.9686	53.0567	48.5264	59.5682	60.3941	51.633
DN756_02290		N-acyl homoserine lactonase family protein	CDS	-0.584894	0.0115702	0.0214564	18.3223	16.8296	13.3381	12.0971	10.8542	9.38041
DN756_02295		NAD(P)-dependent oxidoreductase	CDS	-1.01354	3.60643e-05	0.000144678	14.0317	12.4839	11.1721	5.41529	7.39519	5.83217
DN756_02300		gamma carboxymuconolactone decarboxylase	CDS	-1.87104	1.27361e-05	6.09206e-05	4.17471	4.26666	3.76203	1.48484	0.795182	1.06039
DN756_02305		MFS transporter	CDS	-0.970531	9.88326e-06	4.91543e-05	13.6838	13.5506	14.9341	6.68177	7.07712	7.74903
DN756_02310		GntR family transcriptional regulator	CDS	-0.095401	0.508213	0.578572	13.5292	14.3012	10.8301	13.0578	10.735	12.3984
DN756_02315		hypothetical protein	CDS	0.115359	0.55848	0.62342	7.80826	9.87652	6.46005	8.90903	8.38917	8.85021
DN756_02320		colicin immunity protein	CDS	-0.126288	0.586071	0.64742	5.64359	4.93826	3.34403	4.58553	4.13495	4.03765
DN756_02325		terminase small subunit	CDS	-0.470742	0.211775	0.273361	3.86547	3.59505	2.92602	3.49374	2.4253	1.59059
DN756_02330		Fis family transcriptional regulator	CDS	0.775587	0.00842609	0.0163453	100.502	163.042	206.912	221.066	271.197	313.102
DN756_02335	dusB	tRNA dihydrouridine synthase DusB	CDS	0.946416	0.000230157	0.000718132	877.269	1070.14	1191.31	1667.47	2194.42	2186.65
DN756_02340		50S ribosomal protein L11 methyltransferase	CDS	-0.121204	0.192808	0.252031	107.847	111.012	99.6748	93.9378	105.68	93.2331
DN756_02345	panF	sodium/panthothenate symporter	CDS	0.0386231	0.705003	0.753952	50.3285	56.1776	59.8505	54.546	61.7061	54.6103
DN756_02350		DUF997 family protein	CDS	-0.403966	0.129864	0.178574	3.78816	3.99011	4.71204	2.0089	3.85663	3.54824
DN756_02355	accC	acetyl-CoA carboxylase biotin carboxylase subunit	CDS	-0.172635	0.144781	0.196856	640.316	720.038	794.283	610.661	593.285	707.69
DN756_02360		acetyl-CoA carboxylase biotin carboxyl carrier protein	CDS	-0.30809	0.0295764	0.0494898	422.921	443.732	384.031	282.731	332.267	395.16
DN756_02365	aroQ	type II 3-dehydroquinate dehydratase	CDS	-0.324744	0.00179293	0.00423411	569.346	571.218	599.873	444.054	454.367	491.207
DN756_02370		sulfoxide reductase heme-binding subunit YedZ	CDS	-0.706624	2.84572e-05	0.000118538	94.4335	96.6714	82.2327	54.0219	60.6724	52.775
DN756_02375		mononuclear molybdenum enzyme YedY	CDS	-0.688164	2.88897e-06	1.76677e-05	228.488	217.086	215.614	140.667	134.903	134.792
DN756_02380		oxidoreductase	CDS	0.345535	0.00397181	0.00846881	98.0284	110.182	114.533	130.622	145.359	134.099
DN756_02385	csrD	RNase E specificity factor CsrD	CDS	-0.584476	3.48941e-05	0.00014053	238.848	273.343	289.714	177.569	179.512	177.698
DN756_02390		rod shape-determining protein	CDS	0.220234	0.108758	0.153207	845.804	980.304	982.954	977.809	1139.34	1155.18
DN756_02395	mreC	rod shape-determining protein MreC	CDS	0.155078	0.313475	0.385126	304.831	382.182	467.404	389.508	415.88	480.032
DN756_02400	mreD	rod shape-determining protein MreD	CDS	-0.269011	0.0213784	0.0370305	82.5665	84.9776	96.5968	80.3123	69.4591	69.4558
DN756_02405		septum formation inhibitor Maf	CDS	-0.0971844	0.389118	0.463039	136.142	119.94	141.627	139.662	116.136	116.032
DN756_02410		ribonuclease G	CDS	0.255301	0.0360795	0.0585536	249.71	224.078	226.026	324.306	253.504	257.513
DN756_02415		AsmA2 domain-containing protein	CDS	-0.136891	0.229909	0.293556	516.736	530.922	441.792	503.928	429.16	421.547
DN756_02420		carbon-nitrogen hydrolase family protein	CDS	0.302446	0.00427301	0.00904099	248.163	247.782	244.038	310.375	291.633	310.573
DN756_02425	tldD	metalloprotease TldD	CDS	0.654797	2.19364e-05	9.56216e-05	416.775	467.08	474.206	699.49	701.668	736.974
DN756_02430		RHS repeat protein	CDS	0.106855	0.479862	0.55251	37.6884	30.9333	28.6522	37.6887	32.1651	34.9114
DN756_02435		DUF2570 domain-containing protein	CDS	-0.329336	0.183712	0.241364	2.8218	2.72592	2.16602	1.65952	2.4253	2.03922
DN756_02440		M15 family peptidase	CDS	-0.367211	0.146674	0.199168	3.6722	3.04197	2.66002	2.79499	1.82892	2.65098
DN756_02445		hypothetical protein	CDS	0.255027	0.41847	0.491384	1.73946	1.69876	1.33001	2.27093	1.39157	2.03922
DN756_02450		toxin	CDS	-0.197779	0.0820835	0.120284	41.3992	43.9703	41.0783	39.3482	33.7555	37.1546
DN756_02455		phage tail tape measure protein	CDS	-0.556158	0.000698094	0.00188842	18.5929	20.7802	18.4302	13.5819	12.9217	12.8063
DN756_02460		toxin	CDS	-0.983557	0.000802118	0.00213898	9.93427	6.5185	9.00608	4.19248	5.36748	3.30353
DN756_02465		LysR family transcriptional regulator	CDS	-1.56642	0.0309689	0.0514652	0.541166	0.592591	1.71001	0.436717	0.318073	0.203922
DN756_02470	aaeR	HTH-type transcriptional activator AaeR	CDS	-1.85635	5.39041e-07	4.48621e-06	69.6172	46.3406	45.7144	16.4206	13.7566	14.4785
DN756_02475		DUF1656 domain-containing protein	CDS	-1.31156	4.47735e-07	3.93979e-06	44.3756	38.953	39.9383	19.6523	15.4265	14.6008
DN756_02480	aaeA	p-hydroxybenzoic acid efflux pump subunit AaeA	CDS	-0.946333	1.18355e-05	5.71425e-05	92.1529	88.6121	80.4847	42.1432	48.5061	44.9036
DN756_02485	aaeB	p-hydroxybenzoic acid efflux pump subunit AaeB	CDS	-0.581772	0.00706123	0.0139534	59.4123	78.6566	89.1488	39.9596	49.341	62.4817
DN756_02490		NAD-dependent succinate-semialdehyde dehydrogenase	CDS	-0.345845	0.00080453	0.00214403	840.199	904.452	897.378	681.191	721.468	676.205
DN756_02495		ribonuclease	CDS	-0.180315	0.14608	0.198427	103.169	113.619	116.091	81.404	105.56	106.773
DN756_02500		ribonuclease inhibitor	CDS	0.000109518	0.999325	0.999325	56.9384	67.2788	59.2805	51.7946	63.4953	68.1915
DN756_02505		ribosome-associated protein	CDS	0.231944	0.0512746	0.0795421	149.748	152.335	152.837	184.207	182.932	167.134
DN756_02510	pmbA	metalloprotease PmbA	CDS	0.0463627	0.533129	0.600971	290.993	299.654	304.193	313.65	308.531	301.886
DN756_02515		hypothetical protein	CDS	-0.0254708	0.833262	0.863597	60.3014	47.5258	47.1204	52.5371	49.5001	50.2056
DN756_02520		soluble cytochrome b562 2	CDS	-0.262674	0.100665	0.143292	9.43175	10.3506	9.04408	9.43309	7.6735	6.93334
DN756_02525		nucleoside diphosphate kinase regulator	CDS	-1.45359	1.53137e-06	1.07691e-05	68.1483	57.8764	47.7664	20.089	24.2928	19.0463
DN756_02530	treC	alpha,alpha-phosphotrehalase	CDS	-2.0456	3.3943e-09	9.0199e-08	375.763	461.629	529.763	109.834	110.172	111.137
DN756_02535	treB	PTS trehalose transporter subunit IIBC	CDS	-2.41166	6.40906e-10	2.51968e-08	303.246	385.895	384.829	69.7437	71.6459	60.4424
DN756_02540	treR	HTH-type transcriptional regulator TreR	CDS	-0.131172	0.400966	0.474538	48.8596	41.1653	32.3003	38.5621	36.2205	36.9099
DN756_02545		hypothetical protein	CDS	0.170645	0.111314	0.1564	58.4846	62.2616	52.4404	62.2758	64.2904	68.3546
DN756_02550		2-iminobutanoate/2-iminopropanoate deaminase	CDS	0.700131	3.20687e-06	1.92782e-05	334.943	332.088	368.033	591.708	524.343	565.598
DN756_02555		aspartate carbamoyltransferase regulatory subunit	CDS	0.580061	0.00015839	0.000518095	65.4811	72.1776	76.1906	118.569	94.7857	106.366
DN756_02560	pyrB	aspartate carbamoyltransferase	CDS	0.535721	0.000478532	0.00135023	194.433	226.172	217.552	346.055	264.318	314.774
DN756_02565		hypothetical protein	CDS	0.453361	0.295025	0.365176	0.618476	0.316049	0.722006	0.829762	0.556627	0.897256
DN756_02570		PTS phosphocarrier protein NPr	CDS	-0.287651	0.0257356	0.0437368	104.368	125.076	135.319	99.7898	99.2784	99.7586
DN756_02575	rapZ	RNase adapter RapZ	CDS	-0.429177	0.000139186	0.000462609	788.518	820.857	838.819	630.663	585.969	601.61
DN756_02580		hypothetical protein	CDS	-0.80934	0.125756	0.17356	0.579821	0.395061	0.836007	0.26203	0.556627	0.203922
DN756_02585	ptsN	PTS IIA-like nitrogen regulatory protein PtsN	CDS	-0.497184	5.1057e-05	0.000194252	361.383	365.115	383.309	260.545	253.544	272.195
DN756_02590		ribosome hibernation promoting factor	CDS	-1.47631	1.88567e-09	5.40558e-08	336.915	332.444	310.767	115.075	121.345	115.828
DN756_02595		RNA polymerase factor sigma-54	CDS	-0.470294	6.22372e-05	0.000230417	775.027	806.477	842.011	570.702	574.042	604.588
DN756_02600		lipopolysaccharide ABC transporter ATP-binding protein	CDS	-0.355504	0.00387088	0.00829216	322.96	352.987	351.883	253.82	275.729	273.786
DN756_02605	lptA	lipopolysaccharide ABC transporter substrate-binding protein LptA	CDS	-0.511565	0.00173676	0.00412291	94.2789	113.027	106.439	72.4514	70.2543	77.368
DN756_02610	lptC	LPS export ABC transporter periplasmic protein LptC	CDS	-0.428456	0.00105052	0.00267523	63.2005	67.5554	66.2346	51.9693	50.8916	43.5169
DN756_02615		3-deoxy-D-manno-octulosonate 8-phosphate phosphatase KdsC	CDS	-0.193781	0.0564932	0.0867573	61.6543	73.0072	69.4646	56.9916	59.6386	61.8291
DN756_02620	kdsD	arabinose-5-phosphate isomerase KdsD	CDS	0.00673203	0.948178	0.957221	228.565	256.315	235.944	223.031	258.315	242.83
DN756_02625		calcium/sodium antiporter	CDS	-0.112242	0.363146	0.437173	193.08	165.017	151.621	166.302	164.642	140.625
DN756_02630	mlaF	phospholipid ABC transporter ATP-binding protein MlaF	CDS	-0.512663	0.000102888	0.000355416	224.816	223.96	205.24	159.707	158.003	140.706
DN756_02635	mlaE	lipid asymmetry maintenance ABC transporter permease subunit MlaE	CDS	-0.0496404	0.683621	0.735084	144.028	141.787	140.069	125.032	156.73	129.694
DN756_02640	mlaD	outer membrane lipid asymmetry maintenance protein MlaD	CDS	-0.113476	0.463773	0.536562	107.537	132.582	135.243	96.0341	118.562	132.345
DN756_02645	mlaC	phospholipid-binding protein MlaC	CDS	-0.254382	0.071429	0.106179	180.363	217.165	265.014	182.853	177.723	194.868
DN756_02650	mlaB	lipid asymmetry maintenance protein MlaB	CDS	-0.143146	0.163984	0.218293	97.0234	99.0812	98.8388	85.7712	91.0483	90.2558
DN756_02655		BolA family iron metabolism protein IbaG	CDS	0.430159	0.000455776	0.00129487	66.6021	73.5998	70.6046	97.1259	96.4158	90.5005
DN756_02660	murA	UDP-N-acetylglucosamine 1-carboxyvinyltransferase	CDS	0.214102	0.113984	0.159501	242.829	283.061	283.672	285.482	334.931	318.648
DN756_02665	degS	serine endoprotease DegS	CDS	0.642781	3.29962e-05	0.00013446	148.666	166.479	183.58	250.719	254.14	273.826
DN756_02670	degQ	serine endoprotease DegQ	CDS	0.85728	5.18084e-07	4.37352e-06	565.364	593.776	592.653	1040.04	1078.78	1054.77
DN756_02675		DUF1043 family protein	CDS	-0.130674	0.238974	0.303704	401.236	353.777	353.023	350.247	337.078	324.766
DN756_02680	zapE	cell division protein ZapE	CDS	0.43064	0.00103843	0.00265263	58.1754	61.9455	65.5886	92.6713	81.1483	76.5115
DN756_02685		50S ribosomal protein L13	CDS	0.836715	9.00254e-06	4.53971e-05	2554.3	2819.47	2930.32	4764.41	5236.35	4830.17
DN756_02690		30S ribosomal protein S9	CDS	0.914211	1.14587e-05	5.57145e-05	829.376	933.687	845.545	1523.57	1746.34	1646.1
DN756_02695		hypothetical protein	CDS	-0.260687	0.442483	0.515835	1.77812	2.01481	1.55801	2.27093	1.19277	1.01961
DN756_02700		stringent starvation protein A	CDS	0.66324	3.24271e-06	1.94562e-05	889.909	947.237	969.882	1493.48	1474.55	1477.29
DN756_02705		ClpXP protease specificity-enhancing factor	CDS	0.738697	0.000146023	0.000482227	239.659	307.199	302.749	460.824	482.079	474.812
DN756_02710		hypothetical protein	CDS	-0.491705	8.92358e-05	0.00031783	480.401	467.949	484.086	366.58	336.322	315.834
DN756_02715		glutamate synthase small subunit	CDS	0.428995	0.00114458	0.00286479	211.403	190.656	173.015	262.685	253.782	257.757
DN756_02720		glutamate synthase large subunit	CDS	0.250125	0.0081548	0.0158713	549.709	534.636	532.157	656.08	640.082	626.366
DN756_02725		TIGR01212 family radical SAM protein	CDS	-0.448602	0.0035957	0.00775498	113.49	116.148	102.867	88.4352	85.9194	69.2927
DN756_02730		hypothetical protein	CDS	0.560077	0.00206537	0.00479871	9.47041	11.3778	11.9701	17.032	17.335	14.0298
DN756_02735	arcB	aerobic respiration two-component sensor histidine kinase ArcB	CDS	-0.133895	0.138035	0.188429	290.954	286.854	295.871	251.243	290.082	254.902
DN756_02740		hypothetical protein	CDS	-0.371562	0.0232696	0.039924	12.2535	11.6543	13.7181	9.47676	10.059	9.54354
DN756_02745	elbB	isoprenoid biosynthesis protein ElbB	CDS	-0.439438	0.00121072	0.00301257	135.485	112.197	115.293	85.3782	89.6567	92.6213
DN756_02750		monofunctional biosynthetic peptidoglycan transglycosylase	CDS	-0.0346248	0.67738	0.729895	166.525	165.57	164.807	154.991	167.266	162.852
DN756_02755	osmY	osmotically-inducible protein OsmY	CDS	-0.137074	0.220201	0.282822	137.688	142.064	125.211	118.787	130.529	118.927
DN756_02760	diaA	DnaA initiator-associating protein DiaA	CDS	-0.122633	0.237994	0.302662	181.097	165.53	151.279	161.804	157.804	137.729
DN756_02765		hypothetical protein	CDS	0.621029	0.155636	0.209341	0.927713	2.01481	1.06401	1.48484	2.78314	1.87608
DN756_02770		YraN family protein	CDS	-0.154901	0.358462	0.432584	147.584	130.291	134.103	137.26	115.46	117.337
DN756_02775		penicillin-binding protein activator	CDS	-0.0612071	0.563513	0.628019	319.636	356.068	388.743	317.493	348.966	353.764
DN756_02780		16S rRNA (cytidine(1402)-2'-O)-methyltransferase	CDS	0.0850199	0.317342	0.389067	85.3496	87.0714	88.8068	88.2168	95.3423	93.5186
DN756_02790		pirin family protein	CDS	-0.109814	0.530866	0.599462	15.5005	12.0494	10.6401	12.3154	11.2916	11.7867
DN756_02795		LysR family transcriptional regulator	CDS	0.0791761	0.370357	0.444686	58.1754	60.2863	54.8345	63.0183	60.5929	59.4636
DN756_02800		glutathione S-transferase family protein	CDS	0.296118	0.113474	0.158895	81.6001	97.501	107.047	87.6928	123.969	139.646
DN756_02805		DoxX family protein	CDS	1.38198	9.31767e-08	1.13461e-06	57.1703	57.7974	61.5605	132.238	168.499	159.345
DN756_02810		cell division protein FtsH	CDS	0.738884	0.00160715	0.00386164	209.934	172.246	159.259	345.356	285.47	272.807
DN756_02815		hypothetical protein	CDS	-0.324092	0.00316023	0.006928	754.85	702.813	671.39	581.314	586.566	532.807
DN756_02820		DUF883 domain-containing protein	CDS	-0.316797	0.00771317	0.0151187	196.753	178.093	176.816	148.527	158.679	135.69
DN756_02825		hypothetical protein	CDS	0.117737	0.47081	0.543486	11.0939	10.6666	10.4881	12.6211	9.74098	12.6432
DN756_02830		DUF1090 domain-containing protein	CDS	0.161251	0.166257	0.220962	204.252	182.755	167.885	215.17	202.771	202.576
DN756_02835		modulator protein MzrA	CDS	1.66814	1.84319e-08	3.09295e-07	43.1387	43.5357	40.4703	124.071	136.612	143.398
DN756_02840		DedA family protein	CDS	1.41557	3.14721e-08	4.93981e-07	119.443	118.913	114.267	310.462	338.986	291.241
DN756_02845		hypothetical protein	CDS	1.66222	7.27665e-08	9.24246e-07	108.079	98.8442	109.783	388.067	333.141	281.249
DN756_02850	exuR	transcriptional regulator ExuR	CDS	-0.212885	0.281663	0.350318	262.002	203.219	194.752	234.386	181.977	153.105
DN756_02855		MFS transporter	CDS	-0.00782658	0.966167	0.971817	7.88556	7.66418	6.87806	6.07037	8.62772	7.58589
DN756_02860		uronate isomerase	CDS	-1.12689	1.72668e-06	1.18009e-05	69.1533	83.0813	85.3107	34.981	36.3796	37.3993
DN756_02865		tagaturonate reductase	CDS	-0.775931	3.17918e-05	0.000130195	40.0463	52.227	52.7444	27.6005	29.1434	27.9373
DN756_02870		altronate dehydratase	CDS	-0.412952	0.00730304	0.0143968	29.7255	33.3826	35.6063	28.2556	22.782	23.1247
DN756_02875		YgjV family protein	CDS	-0.179032	0.270393	0.337725	11.5964	10.1531	9.23408	10.5686	9.22411	7.58589
DN756_02880	sstT	serine/threonine transporter SstT	CDS	-0.872067	7.18131e-07	5.66816e-06	167.568	177.145	170.279	91.4049	100.431	89.5217
DN756_02885		gfo/Idh/MocA family oxidoreductase	CDS	-1.04478	0.000943179	0.00245025	91.4571	134.123	143.907	49.0433	60.1555	69.8636
DN756_02890		M48 family peptidase	CDS	-0.776537	2.69135e-06	1.68077e-05	69.4239	64.9085	68.3246	38.0381	41.5085	38.7452
DN756_02895		autotransporter outer membrane beta-barrel domain-containing protein	CDS	-0.458612	0.0471957	0.073909	4.44529	5.1753	6.61206	4.19248	3.10121	4.52707
DN756_02900		ribosomal RNA large subunit methyltransferase G	CDS	0.00365352	0.977138	0.981656	163.007	181.491	190.458	161.323	188.18	186.792
DN756_02905		NADPH-dependent 2,4-dienoyl-CoA reductase	CDS	-0.653604	2.73363e-05	0.000114796	363.664	405.925	386.691	216.874	273.423	244.706
DN756_02910		HdeD family acid-resistance protein	CDS	-1.53631	1.56452e-07	1.69904e-06	372.052	346.113	304.193	123.722	127.11	101.635
DN756_02915		hypothetical protein	CDS	-0.348892	0.197566	0.257273	5.83686	4.18764	3.72403	3.18803	4.5723	3.01804
DN756_02920		kinase	CDS	0.345349	0.0101323	0.0191074	36.722	31.4468	39.9383	46.8597	42.4229	48.0848
DN756_02925		protein phosphatase 2C domain-containing protein	CDS	0.0332694	0.807249	0.843654	33.6296	35.7925	47.9564	42.5799	36.8169	40.7436
DN756_02930		VWA domain-containing protein	CDS	-0.144488	0.322668	0.394659	19.8685	24.0987	28.0822	22.7966	19.641	22.7577
DN756_02935		VWA domain-containing protein	CDS	0.190842	0.340038	0.413211	17.9358	24.3357	25.9162	21.9669	27.9506	27.8965
DN756_02940		tellurium resistance protein TerX	CDS	-0.182131	0.157724	0.211529	29.1843	32.9086	28.7282	27.8625	25.9229	26.2651
DN756_02945		VWA domain-containing protein	CDS	-0.383968	0.00144645	0.00351438	55.2376	61.4319	63.1945	48.0825	46.2796	43.4761
DN756_02950		ShlB/FhaC/HecB family hemolysin secretion/activation protein	CDS	0.647679	0.00101047	0.00259403	5.95283	6.36048	6.04205	8.47231	10.8145	9.46197
DN756_02955		filamentous hemagglutinin N-terminal domain-containing protein	CDS	-0.0583567	0.71816	0.765642	5.60494	7.03208	6.49806	5.63365	5.9241	6.81099
DN756_02960		hypothetical protein	CDS	-1.68815	0.136346	0.18637	0.850404	0.237036	0.266002	0	0.397591	0
DN756_02965		hypothetical protein	CDS	-2.52637	7.19934e-05	0.00026184	1.70081	1.46172	1.67201	0.26203	0.159036	0.407844
DN756_02970		hypothetical protein	CDS	-1.39814	2.94097e-07	2.79731e-06	67.8777	70.0048	59.4705	23.5827	28.2687	23.0024
DN756_02975		DUF1436 family protein	CDS	-0.75739	2.47015e-05	0.000105013	44.4529	40.3357	44.3844	24.4562	24.0145	27.9373
DN756_02980		adhesin	CDS	-0.582326	0.000329856	0.000970524	21.9172	19.595	18.5062	12.4464	13.6771	13.9483
DN756_02985		immunity protein CdiI	CDS	-0.431359	0.251044	0.31672	0.65713	1.22469	1.14001	0.786091	0.556627	0.897256
DN756_02990		hypothetical protein	CDS	-1.46279	0.000371089	0.00107953	2.78314	2.80493	3.19203	0.917106	1.15301	1.10118
DN756_03005		hypothetical protein	CDS	-0.98393	1.41474e-05	6.68196e-05	17.9744	16.7901	14.8201	8.82168	7.23615	9.01335
DN756_03010		S-layer family protein	CDS	-0.919107	0.000203337	0.000645079	15.2686	15.5654	11.8941	8.07926	6.36145	8.15687
DN756_03015		adhesin	CDS	-0.118064	0.705556	0.754176	2.01005	1.58024	1.63401	1.96523	1.51085	1.34588
DN756_03020		autotransporter outer membrane beta-barrel domain-containing protein	CDS	-0.500965	0.000124247	0.000419714	57.2863	53.8863	55.2525	39.1298	39.6001	38.8675
DN756_03025		hypothetical protein	CDS	-0.449446	0.0963388	0.138038	7.65364	6.79505	6.61206	4.0178	6.3217	5.05726
DN756_03030		hypothetical protein	CDS	-0.120825	0.639609	0.696834	3.86547	4.38517	3.34403	4.14881	3.37952	3.1404
DN756_03035		ABC transporter ATP-binding protein	CDS	-1.6247	3.94431e-08	5.79434e-07	31.8902	31.7234	30.8563	11.5293	10.2578	8.85021
DN756_03040		cellobiose phosphorylase	CDS	-0.880487	6.83372e-07	5.46698e-06	108.852	111.368	113.393	62.0575	60.8314	58.3217
DN756_03045		LacI family transcriptional regulator	CDS	-0.18658	0.0897526	0.129772	45.8059	43.4962	40.4703	39.4355	39.6001	34.993
DN756_03050		extracellular solute-binding protein	CDS	-0.713026	0.00258296	0.00581695	10.4368	8.96788	7.71407	5.02225	6.24218	5.26118
DN756_03055		sugar ABC transporter permease	CDS	-0.560132	0.0284925	0.0479091	4.05875	2.56789	3.45803	2.53296	1.98795	2.32471
DN756_03060		carbohydrate ABC transporter permease	CDS	-0.550755	0.0346206	0.0565771	7.61498	4.66172	8.13207	5.41529	4.3735	4.16001
DN756_03065		hypothetical protein	CDS	-0.694768	0.00114509	0.00286479	7.57633	7.54566	6.61206	4.97857	4.45302	3.99687
DN756_03070		beta-glucosidase	CDS	-0.278419	0.112521	0.157828	46.0764	39.9011	40.8123	36.3785	34.2723	33.8918
DN756_03075		TolC family protein	CDS	0.317748	0.0148302	0.0268153	32.3927	28.9184	30.2103	36.2475	39.3615	38.4597
DN756_03080		FUSC family protein	CDS	-0.242447	0.0486492	0.0758685	31.3103	28.4049	29.2982	23.1023	24.9687	27.1624
DN756_03085	mdtN	multidrug transporter subunit MdtN	CDS	-0.343415	0.0114202	0.0212381	27.1356	28.6419	25.6502	20.3947	19.9988	23.7773
DN756_03090		hypothetical protein	CDS	-0.581278	0.0297954	0.0497957	5.41166	5.33332	4.10403	4.10514	3.41928	2.40628
DN756_03095		hypothetical protein	CDS	-0.852394	0.0114174	0.0212381	1.70081	1.9753	2.12802	0.742419	1.27229	1.18275
DN756_03100		hypothetical protein	CDS	-0.546667	0.0848618	0.123916	2.97641	1.50123	2.12802	1.83421	1.47109	1.22353
DN756_03105		pyridoxal phosphate-dependent aminotransferase	CDS	-3.05586	3.24518e-08	5.03629e-07	25.0869	18.8444	18.5822	2.75132	1.7494	3.01804
DN756_03110		Na+/H+ antiporter NhaC family protein	CDS	-2.35381	9.87026e-08	1.18443e-06	22.5357	17.7777	19.3422	3.31905	4.61205	3.71138
DN756_03115		SRPBCC family protein	CDS	-1.5853	0.00184441	0.00433831	2.93776	2.13333	1.29201	0.655076	0.477109	0.978825
DN756_03120		transcriptional regulator	CDS	-0.523469	0.00180305	0.00425558	65.4038	63.6048	58.9385	39.3919	43.2579	48.0848
DN756_03125		RidA family protein	CDS	0.0292843	0.828824	0.859644	17.8971	18.4888	19.8742	19.3466	18.1699	19.9028
DN756_03130		RidA family protein	CDS	2.97827	0.00929002	0.0177707	5.33435	5.88641	4.71204	13.6256	11.4904	100.452
DN756_03135		monooxygenase	CDS	-3.55216	2.84296e-06	1.75422e-05	68.5735	116.227	206.874	11.18	10.4566	11.7459
DN756_03140		DsbA family protein	CDS	-5.7024	6.66245e-08	8.64861e-07	248.009	370.488	592.539	9.43309	7.39519	6.44393
DN756_03145		LysR family transcriptional regulator	CDS	-0.435221	0.00137081	0.00335034	55.5082	64.5134	55.2905	40.0469	44.8085	44.7812
DN756_03150		IS21 family transposase	CDS	-0.141614	0.687751	0.738371	1.89408	2.33086	3.49603	2.75132	2.54458	1.71294
DN756_03155		cell filamentation protein Fic	CDS	-0.500173	0.00213613	0.00493449	32.8179	31.4468	25.4982	19.3466	23.4579	20.6369
DN756_03160		hypothetical protein	CDS	0.520756	0.0593096	0.0904767	9.97292	8.49381	7.86607	13.2762	10.8145	13.7035
DN756_03165		HNH endonuclease	CDS	-0.0581379	0.521887	0.591104	56.4359	54.9925	54.0745	49.7421	54.0724	55.1405
DN756_03170		hypothetical protein	CDS	-0.165028	0.477754	0.550731	8.07884	10.2716	12.6541	9.21473	9.22411	9.21727
DN756_03175		hypothetical protein	CDS	0.0148185	0.910772	0.927673	8.58135	8.80986	10.1081	9.2584	8.98555	9.54354
DN756_03180		terminase small subunit	CDS	-0.355404	0.101119	0.143789	14.3796	12.3259	12.1601	11.18	9.54218	9.6659
DN756_03185		DUF4102 domain-containing protein	CDS	-0.253022	0.01979	0.0346157	220.95	213.491	204.898	190.583	171.362	174.557
DN756_03190		hypothetical protein	CDS	0.205573	0.501847	0.57354	3.63354	5.37283	5.16804	5.80834	3.65784	6.89256
DN756_03200		phage antirepressor Ant	CDS	0.197308	0.679907	0.732044	0.618476	0.671603	0.266002	0.655076	0.43735	0.693334
DN756_03210		hypothetical protein	CDS	0.450348	0.2596	0.326219	1.85543	0.711109	1.06401	1.7032	1.27229	1.99843
DN756_03220		hypothetical protein	CDS	-0.417235	0.641883	0.698759	0.231928	0.90864	0.0380003	0.436717	0.278314	0.163137
DN756_03235		DNA primase	CDS	-0.242796	0.149811	0.20296	8.00153	7.34813	6.57406	5.67732	6.67953	6.15844
DN756_03240		hypothetical protein	CDS	0.35491	0.0162246	0.0290186	9.23848	9.71849	8.62607	11.6167	12.6036	11.0526
DN756_03245		PAAR domain-containing protein	CDS	0.321856	0.0503753	0.0782352	14.6501	18.1728	16.1881	20.7441	19.8	20.7185
DN756_03250		hypothetical protein	CDS	0.29332	0.0959417	0.137587	5.52763	4.66172	5.01604	6.02669	6.00362	6.60707
DN756_03255		hypothetical protein	CDS	-0.407725	0.0620473	0.0939586	15.114	11.1012	10.1841	10.4812	7.71326	9.25805
DN756_03260		tail assembly chaperone	CDS	-0.354415	0.035094	0.0571697	10.4368	10.074	9.57608	9.2584	7.35543	6.93334
DN756_03265		hypothetical protein	CDS	-0.513861	0.0022906	0.00524727	11.0553	9.48146	10.2981	7.38052	7.07712	7.13727
DN756_03270		hypothetical protein	CDS	-0.521857	0.00913136	0.0174997	13.0653	12.5629	16.9861	11.2673	7.95182	10.4816
DN756_03275		hypothetical protein	CDS	-0.498434	0.00909064	0.0174459	7.84691	7.90122	8.51207	6.46341	4.96989	5.7506
DN756_03280		DUF3892 domain-containing protein	CDS	-0.89024	8.36256e-05	0.000299919	8.62	7.70368	9.27208	4.54186	4.5723	4.6902
DN756_03285		excisionase	CDS	-0.949549	0.000347453	0.00101752	8.15615	7.34813	6.46005	4.54186	3.73735	3.09961
DN756_03290		hypothetical protein	CDS	0.680749	0.00505222	0.0104018	4.0974	3.31851	4.44604	5.50263	7.31567	6.19922
DN756_03300	rpoD	RNA polymerase sigma factor RpoD	CDS	0.687698	1.66613e-05	7.59775e-05	695.089	742.872	747.238	1180.75	1118.03	1220.96
DN756_03305		DNA primase	CDS	0.899261	0.000141766	0.000470805	421.105	542.458	661.32	900.074	1015.96	1114.56
DN756_03310		30S ribosomal protein S21	CDS	1.0292	5.48961e-07	4.55958e-06	374.1	427.337	418.042	770.631	906.984	811.201
DN756_03315	tsaD	tRNA (adenosine(37)-N6)-threonylcarbamoyltransferase complex transferase subunit TsaD	CDS	0.818891	1.56041e-05	7.22937e-05	335.33	368.276	366.323	559.74	635.629	692.029
DN756_03320	plsY	glycerol-3-phosphate 1-O-acyltransferase PlsY	CDS	-0.389251	0.108598	0.153053	106.648	93.3529	85.4627	87.8675	70.4531	59.6675
DN756_03325		bifunctional dihydroneopterin aldolase/7,8-dihydroneopterin epimerase	CDS	0.563407	4.28308e-05	0.000167747	38.8093	41.0468	38.9123	61.1841	56.1398	58.1993
DN756_03330		undecaprenyl-diphosphate phosphatase	CDS	-0.596859	0.00384874	0.00825329	41.2059	54.4789	50.0844	27.6442	32.0458	36.6652
DN756_03335		multifunctional CCA tRNA nucleotidyl transferase/2'3'-cyclic phosphodiesterase/2'nucleotidase/phosphatase	CDS	0.551163	0.000231512	0.000719641	186.818	208.513	225.798	300.243	287.856	322.033
DN756_03340		SH3 domain-containing protein	CDS	0.374315	0.000651053	0.00177396	119.095	109.313	117.535	151.847	147.029	149.556
DN756_03345		inorganic triphosphatase	CDS	-0.0783899	0.430439	0.5035	457.324	503.623	477.208	427.721	481.164	453.196
DN756_03350		glutamine-synthetase adenylyltransferase	CDS	-0.564486	2.95743e-05	0.000122573	480.478	524.246	530.143	334.394	344.075	359.392
DN756_03355		bifunctional heptose 7-phosphate kinase/heptose 1-phosphate adenyltransferase	CDS	-0.310487	0.00507838	0.0104439	395.09	398.379	373.581	294.784	349.562	296.706
DN756_03360		L-methionine/branched-chain amino acid transporter	CDS	-0.501352	0.000390486	0.00112486	183.185	176.276	171.609	134.902	124.287	115.991
DN756_03365		gluconate 5-dehydrogenase	CDS	-0.0611716	0.79825	0.836976	71.2407	61.2739	43.3204	57.3846	61.6663	49.4714
DN756_03370		accessory factor UbiK family protein	CDS	-0.0467545	0.606761	0.667388	154.735	166.676	163.705	164.948	145.121	159.589
DN756_03375	ribB	3,4-dihydroxy-2-butanone-4-phosphate synthase	CDS	0.5851	2.66611e-05	0.000112418	547.196	520.848	503.884	768.535	855.258	734.323
DN756_03380		4,5-DOPA dioxygenase extradiol	CDS	0.917434	3.75296e-05	0.000149683	21.1055	18.3308	17.8222	29.3911	36.7374	42.0079
DN756_03385		glutathionylspermidine synthase family protein	CDS	1.72146	5.33095e-07	4.45469e-06	347.699	381.984	422.26	1093.85	1293.48	1411.47
DN756_03390		DUF1190 family protein	CDS	1.70797	7.85034e-10	2.89019e-08	423.849	391.782	381.561	1221.54	1327.08	1362.65
DN756_03395		hypothetical protein	CDS	-0.0348875	0.936691	0.948408	1.85543	1.3037	0.570005	1.26648	1.51085	0.856472
DN756_03400	tolC	outer membrane channel protein TolC	CDS	0.177535	0.178778	0.235405	993.929	1216.87	1256.67	1220.41	1277.54	1423.58
DN756_03405		ADP-ribose diphosphatase	CDS	0.213833	0.0426271	0.0677308	92.1529	89.3232	101.537	109.485	112.956	105.795
DN756_03410		DUF1249 family protein	CDS	-0.0878987	0.366676	0.440908	85.9681	82.1726	74.9366	83.3693	71.2085	74.146
DN756_03415		3',5'-cyclic-AMP phosphodiesterase	CDS	-0.848092	5.44448e-05	0.000205437	576.11	483.712	436.814	283.866	287.577	259.96
DN756_03420	yqiA	esterase YqiA	CDS	-0.531316	0.0188629	0.0330781	216.273	282.903	303.243	174.599	183.409	197.192
DN756_03425	parE	DNA topoisomerase IV subunit B	CDS	-0.0832171	0.548062	0.614115	414.649	514.211	606.827	445.713	489.315	514.576
DN756_03430		LysR family transcriptional regulator	CDS	0.489025	0.0105401	0.0197681	89.5244	84.8195	85.4247	160.581	101.823	102.246
DN756_03435		flavodoxin family protein	CDS	1.74821	4.11337e-08	5.97888e-07	50.9469	60.9579	59.8505	177.001	194.501	205.512
DN756_03445	parC	DNA topoisomerase IV subunit A	CDS	0.295652	0.037748	0.0608448	260.494	321.421	353.935	336.097	390.593	421.996
DN756_03450		1-acylglycerol-3-phosphate O-acyltransferase	CDS	0.173806	0.10031	0.142884	127.483	134.4	141.513	154.03	163.45	137.566
DN756_03460	ftsP	cell division protein FtsP	CDS	0.194738	0.0876463	0.127217	123.927	135.506	148.961	146.519	153.351	167.542
DN756_03465		transposase	CDS	0.480079	0.072652	0.107687	2.86045	2.96296	3.49603	5.50263	3.97591	3.54824
DN756_03470		YgiQ family radical SAM protein	CDS	0.835364	4.45526e-05	0.000172634	81.0203	94.143	104.083	143.243	163.41	191.605
DN756_03475	dkgA	2,5-didehydrogluconate reductase DkgA	CDS	-0.251715	0.0146789	0.0265649	186.702	182.953	175.675	160.362	152.675	144.988
DN756_03480		hypothetical protein	CDS	-0.116248	0.776245	0.817642	1.15964	0.987652	0.760006	0.655076	0.795182	1.22353
DN756_03485		alcohol dehydrogenase	CDS	-1.0847	5.58909e-08	7.53979e-07	203.208	205.669	214.056	90.1384	101.545	102.002
DN756_03490		AraC family transcriptional regulator	CDS	-0.210151	0.130094	0.178831	20.1391	22.479	17.1381	18.4295	16.2615	16.9663
DN756_03495		DedA family protein	CDS	-1.28263	0.000587834	0.00162422	394.008	321.105	279.226	157	142.019	109.71
DN756_03500		cystathionine beta-lyase	CDS	-0.17602	0.0777867	0.11468	63.819	59.4566	57.5705	56.4675	52.9591	50.6542
DN756_03505	exbB	biopolymer transporter ExbB	CDS	1.30592	0.000123035	0.000416301	45.4966	41.8369	46.2464	156.432	79.1206	94.8237
DN756_03510	exbD	TonB system transport protein ExbD	CDS	1.69396	1.47204e-06	1.04405e-05	7.80826	7.38764	7.67607	32.7538	21.8675	19.4541
DN756_03520		TadE/TadG family protein	CDS	0.0571708	0.890896	0.911204	0.695785	0.671603	0.532005	0.436717	0.755423	0.774903
DN756_03525		pseudopilin	CDS	0.259338	0.609998	0.670591	0.502511	0.434567	0.532005	0.26203	0.954218	0.530197
DN756_03535		tight adherance operon protein	CDS	0.912673	0.122139	0.169247	0.270583	0.474073	0.304003	0.655076	0.755423	0.570981
DN756_03550		CpaF family protein	CDS	-0.0292988	0.950736	0.959334	1.12099	0.869134	0.570005	0.655076	1.43133	0.407844
DN756_03555		pilus assembly protein CpaE	CDS	0.107016	0.833176	0.863597	0.773095	0.434567	0.684006	0.960777	0.238555	0.856472
DN756_03565		type II and III secretion system protein family protein	CDS	0.100695	0.88435	0.905406	0.463857	0.434567	0.0760006	0.611404	0.198795	0.244706
DN756_03570		tight adherance operon protein	CDS	0.276845	0.63713	0.6945	0.463857	0.158024	0.228002	0.393045	0.397591	0.244706
DN756_03575		tight adherance operon protein	CDS	0.0941828	0.861714	0.887735	0.270583	0.276543	0.418004	0.26203	0.198795	0.570981
DN756_03580		pilus assembly protein	CDS	-1.18447	0.00608701	0.0122871	1.23695	1.38271	1.06401	0.480389	0.43735	0.693334
DN756_03585		hypothetical protein	CDS	0.663858	0.190955	0.250075	1.35292	0.592591	1.21601	2.3146	2.02771	0.693334
DN756_03590		DDE domain-containing protein	CDS	0.414632	0.0431051	0.0684377	22.4197	21.8469	20.9382	30.3082	29.8193	26.7953
DN756_03595		hypothetical protein	CDS	-0.318011	0.011365	0.0211613	36.1422	29.6691	35.0363	26.7271	28.1892	25.9796
DN756_03600		chitinase	CDS	-1.35678	3.85069e-06	2.21388e-05	8.92924	10.3111	11.6661	4.41084	3.45904	4.20079
DN756_03605		type 1 fimbrial protein	CDS	0.273099	0.620743	0.680411	0.850404	0.671603	1.21601	1.17914	0.715664	1.42745
DN756_03610		PapC/FimD family outer membrane usher protein	CDS	-1.06974	2.77721e-06	1.72656e-05	34.4414	39.4271	38.3423	15.4161	20.5952	17.4149
DN756_03615		fimbrial chaperone protein	CDS	-0.896459	0.000206533	0.00065231	13.1426	16.395	17.6322	7.33685	9.74098	8.23844
DN756_03620		type 1 fimbrial protein	CDS	-0.594155	0.000949443	0.00246187	13.1813	15.3284	13.7941	10.0445	9.82049	8.15687
DN756_03625		Fe2+-enterobactin ABC transporter substrate-binding protein	CDS	-0.321038	0.0882015	0.127887	8.07884	8.80986	9.72808	5.76466	6.83856	8.68707
DN756_03630		hypothetical protein	CDS	-1.06751	4.8571e-07	4.18583e-06	60.8425	63.6048	58.7485	27.7752	28.7061	30.9146
DN756_03635		DUF2931 family protein	CDS	-1.26823	5.85205e-05	0.000218026	9.93427	8.61232	6.46005	3.27538	3.26025	3.83373
DN756_03640		flagellar biosynthesis protein FlhA	CDS	-0.726544	0.00245509	0.00555321	6.80323	6.91356	7.56206	5.06592	4.25422	3.54824
DN756_03645	flhB	flagellar type III secretion system protein FlhB	CDS	0.276498	0.643412	0.700054	1.27561	0.474073	0.760006	0.698747	1.03374	1.3051
DN756_03650	fliR	flagellar biosynthetic protein FliR	CDS	0.422892	0.240423	0.305186	0.773095	2.01481	1.21601	1.57218	1.7494	2.03922
DN756_03655	fliQ	flagellar biosynthetic protein FliQ	CDS	-0.695361	0.358495	0.432584	0.386547	0.553085	0.418004	0.480389	0.159036	0.203922
DN756_03660	fliP	flagellar biosynthetic protein FliP	CDS	-0.692053	0.0321338	0.0531018	2.35794	3.00246	2.39402	1.7032	2.02771	1.06039
DN756_03665	fliN	flagellar motor switch protein FliN	CDS	-0.890205	0.0621855	0.0941334	0.850404	0.474073	0.684006	0.480389	0.318073	0.285491
DN756_03670		FliM/FliN family flagellar motor switch protein	CDS	-1.62138	0.0103658	0.0195033	0.541166	1.34321	0.950008	0.305702	0.198795	0.407844
DN756_03675		sigma-54-dependent Fis family transcriptional regulator	CDS	-1.43546	0.000517055	0.00145197	1.70081	1.54074	1.71001	0.655076	0.477109	0.693334
DN756_03680	fliE	flagellar hook-basal body complex protein FliE	CDS	-2.24037	0.00133235	0.00326406	0.695785	1.02716	1.25401	0.131015	0.198795	0.285491
DN756_03685	fliF	flagellar M-ring protein FliF	CDS	-1.35808	4.64592e-06	2.62358e-05	15.0753	18.2518	11.7801	5.50263	6.28194	5.79138
DN756_03690	fliG	flagellar motor switch protein FliG	CDS	-0.736073	0.000908027	0.00237537	13.7997	12.0098	14.7061	7.94825	7.07712	9.29884
DN756_03695		flagellar assembly protein H	CDS	-0.182583	0.473897	0.546472	3.01507	3.95061	2.77402	2.40194	2.90241	3.26275
DN756_03700	fliI	flagellar protein export ATPase FliI	CDS	-0.186709	0.33896	0.412022	13.6838	13.1555	11.5521	9.34574	12.1265	12.2353
DN756_03705	fliJ	flagellar export protein FliJ	CDS	-0.295146	0.223209	0.286151	2.66718	2.6074	3.07803	1.92155	2.18675	2.69177
DN756_03710		flagellar protein FlgN	CDS	0.291934	0.0298544	0.049874	9.74099	9.91603	10.6401	13.2325	12.1265	11.7459
DN756_03715	flgM	flagellar biosynthesis anti-sigma factor FlgM	CDS	-0.124675	0.307669	0.379122	17.5106	18.0543	18.3162	17.5997	15.1085	16.7216
DN756_03720	flgA	flagella basal body P-ring formation protein FlgA	CDS	0.0519737	0.686077	0.736957	23.0769	28.1283	23.4842	27.9936	24.8892	24.5522
DN756_03730	flgC	flagellar basal body rod protein FlgC	CDS	-0.635951	0.396889	0.470522	0.309238	0.553085	0.114001	0.131015	0.0795182	0.407844
DN756_03735	flgD	flagellar hook assembly protein FlgD	CDS	-0.0821082	0.854401	0.882183	0.463857	1.18518	1.10201	0.655076	0.834941	1.10118
DN756_03740		flagellar hook-basal body complex protein	CDS	-0.269293	0.708309	0.756703	0.193274	0.395061	0.760006	0.393045	0.119277	0.611766
DN756_03745		flagellar hook-associated protein	CDS	-0.623327	0.00639957	0.0128552	6.72592	5.68888	5.73805	3.93045	4.05543	3.79295
DN756_03750		hypothetical protein	CDS	-1.36346	1.56519e-05	7.2434e-05	6.68727	6.24196	5.73805	2.53296	2.06747	2.65098
DN756_03755		transcriptional regulator	CDS	-0.981038	0.00163258	0.00391591	5.06377	3.279	3.15403	1.79054	2.22651	1.79451
DN756_03760		flagellin	CDS	0.0467704	0.737542	0.783674	12.5628	12.9185	12.5401	14.0623	13.7566	11.4604
DN756_03770		hypothetical protein	CDS	-0.220703	0.402837	0.476479	2.4739	2.40987	2.58402	2.27093	2.50482	1.63137
DN756_03775		flagellar hook-length control protein FliK	CDS	0.0429908	0.784619	0.824569	15.7325	18.3308	20.2922	16.6826	19.3229	19.9843
DN756_03780	motA	flagellar motor stator protein MotA	CDS	0.116615	0.645949	0.701889	5.21839	8.53331	7.18206	4.89123	8.42893	9.33962
DN756_03785	lafU	putative lateral flagellar export/assembly protein LafU	CDS	0.284246	0.203399	0.264035	5.64359	6.36048	3.45803	5.89568	6.7988	6.11766
DN756_03790		hypothetical protein	CDS	-0.715271	0.00276085	0.00615045	11.6737	10.074	8.17007	6.9438	5.12892	6.15844
DN756_03795		hypothetical protein	CDS	-0.142885	0.590728	0.652012	3.36296	3.2395	2.16602	3.18803	1.90844	2.85491
DN756_03800		DUF805 domain-containing protein	CDS	1.30708	0.00313489	0.00687976	1.15964	1.02716	1.52001	3.27538	2.38555	3.54824
DN756_03805		glycine zipper 2TM domain-containing protein	CDS	-0.724257	6.47301e-05	0.000238364	146.385	135.111	133.951	80.7053	97.0917	73.6566
DN756_03810		DUF2645 family protein	CDS	1.07145	0.00211797	0.00490352	2.0487	1.3037	1.55801	4.19248	3.06145	3.09961
DN756_03815		EAL domain-containing protein	CDS	-1.3605	8.57756e-08	1.05069e-06	34.3254	38.3209	40.8883	15.8965	13.4783	14.8455
DN756_03820		hypothetical protein	CDS	-1.48537	0.000209047	0.000658235	3.94278	3.31851	2.16602	1.26648	0.954218	1.14196
DN756_03825		efflux RND transporter periplasmic adaptor subunit	CDS	-0.272146	0.0181046	0.0319793	52.6091	57.0073	58.3305	45.5933	49.182	44.2918
DN756_03830		hydrophobe/amphiphile efflux-1 family RND transporter	CDS	-0.295284	0.0104465	0.0196282	52.2612	56.7702	56.0125	41.0077	44.4507	49.0228
DN756_03835		ShET2/EspL2 family type III secretion system effector toxin	CDS	1.44619	0.00113692	0.00285301	0.927713	0.711109	0.874007	2.09624	3.18073	1.59059
DN756_03840		hypothetical protein	CDS	4.4954	2.41843e-07	2.41142e-06	4.40664	1.77777	1.21601	54.1529	53.635	59.382
DN756_03850		autotransporter outer membrane beta-barrel domain-containing protein	CDS	-0.577394	1.83617e-05	8.22988e-05	320.177	298.113	306.093	208.663	210.008	200.822
DN756_03855		hypothetical protein	CDS	0.403299	0.00693243	0.0137318	63.0459	74.627	84.3227	100.401	92.6784	100.533
DN756_03860		hypothetical protein	CDS	-0.461852	0.131278	0.180254	2.16466	2.05432	2.12802	1.22281	2.22651	1.14196
DN756_03865		hypothetical protein	CDS	-0.297062	0.0640764	0.0966767	19.0954	23.5851	22.3822	17.9927	15.3072	19.6581
DN756_03870		hypothetical protein	CDS	0.529951	0.00189742	0.00445031	21.8786	17.2246	18.8482	28.998	25.1277	29.5687
DN756_03885		AbgT family transporter	CDS	-0.0919388	0.574082	0.637217	14.7661	11.5358	9.69008	11.7477	11.0928	10.9302
DN756_03890	pepT	peptidase T	CDS	-0.106447	0.422713	0.495727	15.0753	17.1851	18.7342	16.6826	16.6193	14.0706
DN756_03895		TonB-dependent receptor	CDS	0.411696	0.344427	0.417561	1.00502	0.711109	1.21601	1.87788	1.31205	0.734119
DN756_03900		non-ribosomal peptide synthase	CDS	-0.432877	0.00508026	0.0104439	283.455	235.733	212.27	189.754	178.359	173.741
DN756_03905		non-ribosomal peptide synthetase	CDS	-0.296946	0.00519202	0.010663	244.762	223.96	217.172	194.426	177.087	186.792
DN756_03910		NAD-dependent epimerase/dehydratase family protein	CDS	-0.0661853	0.567402	0.631671	28.7978	29.5901	23.2942	26.9454	24.8892	26.1836
DN756_03915		thiazolinyl imide reductase	CDS	-0.107343	0.27907	0.347451	45.226	47.0122	43.4724	41.9248	41.3097	42.742
DN756_03920		thioesterase	CDS	-0.112291	0.331624	0.404296	17.4719	17.1456	16.3021	17.032	14.8301	15.2534
DN756_03925		MFS transporter	CDS	0.00600679	0.957568	0.964813	24.0819	27.1012	25.2702	28.1682	23.6567	24.96
DN756_03930		ABC transporter ATP-binding protein	CDS	0.0811553	0.437247	0.510307	46.6949	50.6863	45.1064	55.8561	46.3591	48.5334
DN756_03935		ABC transporter ATP-binding protein	CDS	-0.280407	0.0127824	0.0234723	45.9218	45.9061	43.0924	39.0862	33.835	38.1742
DN756_03940		ornithine carbamoyltransferase	CDS	-0.102586	0.583228	0.645411	15.9257	15.5259	14.0221	17.3813	12.8819	12.113
DN756_03945		hypothetical protein	CDS	0.443099	0.594424	0.655391	0.270583	0.355555	0.0760006	0.436717	0.198795	0.326275
DN756_03950	gntP	gluconate transporter GntP	CDS	-1.34178	5.62216e-06	3.08211e-05	16.6602	14.9728	17.5941	6.59443	5.52651	7.3004
DN756_03955		autotransporter outer membrane beta-barrel domain-containing protein	CDS	-0.523168	0.000613579	0.00168547	23.3088	23.9012	25.0042	14.8047	18.0109	17.4149
DN756_03960	vgrG	type VI secretion system tip protein VgrG	CDS	-0.832605	0.0510987	0.079299	2.51256	2.56789	3.00203	1.52851	2.38555	0.611766
DN756_03965		hypothetical protein	CDS	-1.47122	0.00132155	0.00323952	2.97641	1.9358	1.90002	0.960777	0.516868	0.978825
DN756_03970		type IV secretion protein Rhs	CDS	-0.686148	0.000331224	0.000973856	21.5693	19.2395	19.1902	12.8832	13.7566	10.6447
DN756_03975		hypothetical protein	CDS	0.93661	0.00592309	0.0119914	1.23695	1.34321	1.59601	2.44562	2.6241	2.93647
DN756_03980		RHS repeat-associated core domain-containing protein	CDS	1.44672	0.000246035	0.0007585	0.73444	0.790122	0.988008	1.83421	2.4253	2.6102
DN756_03985		DUF4303 domain-containing protein	CDS	0.814909	0.11573	0.161475	1.85543	0.355555	0.684006	1.35382	1.70964	2.03922
DN756_03990		RHS repeat protein	CDS	-0.0444693	0.781657	0.822293	13.6451	15.8419	11.5141	13.8439	12.1265	13.7851
DN756_03995		hypothetical protein	CDS	0.335028	0.361764	0.436145	1.39157	1.42222	1.36801	2.3146	1.63012	1.34588
DN756_04000		hypothetical protein	CDS	-0.369537	0.0752946	0.111444	6.10745	4.42468	5.28204	3.40639	4.25422	4.56785
DN756_04005		hypothetical protein	CDS	-0.0540053	0.86302	0.887973	3.94278	3.08147	4.40804	3.10069	3.26025	4.64942
DN756_04025		hypothetical protein	CDS	0.550944	0.530919	0.599462	0.618476	0.316049	0.152001	0.26203	1.15301	0.163137
DN756_04030		hypothetical protein	CDS	-0.102714	0.354461	0.428467	30.1893	27.8913	28.0062	25.0239	25.2868	29.8542
DN756_04035		DASS family sodium-coupled anion symporter	CDS	-0.53811	0.000253765	0.000777684	42.7521	45.3135	52.0224	33.9766	30.6543	31.8526
DN756_04040		LacI family DNA-binding transcriptional regulator	CDS	-0.45857	0.000144475	0.000477773	109.702	103.782	101.917	78.216	74.5483	76.7562
DN756_04045		1,4-beta-xylanase	CDS	-1.82685	9.67797e-07	7.23744e-06	13.993	11.2987	13.9081	3.97412	4.25422	2.81412
DN756_04050		MFS transporter	CDS	-2.49583	4.62541e-08	6.53894e-07	10.7847	8.92837	9.69008	1.61585	1.9482	1.63137
DN756_04055		TonB-dependent siderophore receptor	CDS	1.12846	5.90207e-06	3.21421e-05	38.3455	43.1011	50.9204	110.97	81.9832	96.4958
DN756_04060		lysine 6-monooxygenase	CDS	1.5494	1.7972e-05	8.08155e-05	12.4855	13.7086	12.6161	51.5763	24.4121	37.6848
DN756_04065		IucA/IucC family siderophore biosynthesis protein	CDS	2.59336	0.000106274	0.000366192	4.21337	3.279	3.87603	39.2609	10.9337	18.5977
DN756_04070		N-acetyltransferase	CDS	2.75181	0.000412358	0.00118375	1.27561	0.829628	0.760006	12.6211	2.6241	4.20079
DN756_04075		IucA/IucC family siderophore biosynthesis protein	CDS	1.93432	0.00112358	0.0028264	2.70583	2.52839	3.15403	18.7788	5.0494	8.3608
DN756_04080		MFS transporter	CDS	1.04277	0.0213007	0.0369451	4.71588	6.00492	2.54602	14.4117	6.67953	6.28079
DN756_04090		dioxygenase	CDS	-0.705955	0.0698943	0.1045	1.50753	1.89629	1.71001	0.873434	1.47109	0.774903
DN756_04095		peptidase	CDS	-0.20635	0.0815048	0.119649	34.9825	34.9234	35.1883	33.4962	27.7121	29.8949
DN756_04100		LuxR family transcriptional regulator	CDS	-0.819135	0.00258986	0.0058293	12.6014	9.99504	11.0581	5.89568	8.50844	4.64942
DN756_04105		acyl-homoserine-lactone synthase	CDS	-1.3478	2.60858e-07	2.56386e-06	30.112	25.837	30.4383	11.7914	10.9735	11.1749
DN756_04110		CPBP family intramembrane metalloprotease	CDS	-0.430824	0.297271	0.367626	2.31928	2.25185	1.02601	0.873434	2.02771	1.22353
DN756_04115		lipoprotein	CDS	-0.75696	0.116524	0.162448	1.70081	1.54074	1.25401	1.22281	1.19277	0.244706
DN756_04120		IS1 family transposase	CDS	0.177723	0.410948	0.483854	5.91417	4.46419	3.38203	5.45896	5.00965	5.09805
DN756_04125		hypothetical protein	CDS	0.741437	0.0302452	0.0504454	1.31426	1.38271	1.10201	1.79054	1.7494	2.81412
DN756_04135	tssC	type VI secretion system contractile sheath large subunit	CDS	-0.0639325	0.766484	0.809841	3.20834	4.34567	3.99003	3.93045	4.13495	2.97726
DN756_04140	tssK	type VI secretion system baseplate subunit TssK	CDS	-0.303106	0.260407	0.326835	2.97641	3.08147	1.93802	2.6203	1.98795	1.87608
DN756_04145		DotU family type IV/VI secretion system protein	CDS	-0.387207	0.296916	0.367297	1.54619	1.14568	1.02601	0.611404	0.993977	1.22353
DN756_04150		OmpA family protein	CDS	0.074805	0.815478	0.850074	2.66718	3.47653	1.33001	2.6203	2.26627	2.97726
DN756_04155		Hcp family type VI secretion system effector	CDS	0.460689	0.153123	0.206297	3.01507	1.9358	1.36801	3.10069	2.58434	3.01804
DN756_04160		hypothetical protein	CDS	0.0119364	0.980043	0.983378	0.579821	0.592591	0.798007	0.655076	0.318073	1.01961
DN756_04165	tssH	type VI secretion system ATPase TssH	CDS	-0.791216	0.00171711	0.00408779	8.07884	6.20245	7.67607	3.36272	4.45302	4.85334
DN756_04170	vgrG	type VI secretion system tip protein VgrG	CDS	-0.31551	0.250294	0.315967	6.22341	5.72838	4.40804	5.37162	3.14097	4.64942
DN756_04175		M23 family peptidase	CDS	-0.403514	0.026713	0.0452302	8.34942	8.17776	9.34808	5.50263	7.47471	6.56628
DN756_04180		hypothetical protein	CDS	0.0837721	0.746304	0.791354	2.39659	1.81728	1.93802	1.96523	2.18675	2.36549
DN756_04185		IS1 family transposase	CDS	0.101347	0.776193	0.817642	2.70583	2.25185	1.86202	2.926	1.63012	2.77334
DN756_04190		DUF2345 domain-containing protein	CDS	1.41964	0.000773815	0.00207288	0.927713	1.10617	0.874007	2.48929	3.06145	2.24314
DN756_04195		site-specific integrase	CDS	0.909055	0.106146	0.149961	0.65713	0.632097	0.304003	0.786091	1.66988	0.530197
DN756_04205		hypothetical protein	CDS	-0.280226	0.712802	0.760912	0.386547	0.237036	0.380003	0.305702	0.516868	0
DN756_04210	speF	ornithine decarboxylase SpeF	CDS	-0.207914	0.263213	0.329655	57.9821	61.9455	67.6026	39.3045	54.9471	68.0691
DN756_04215		ABC transporter substrate-binding protein	CDS	-2.2096	2.95326e-08	4.65308e-07	29.4549	31.1703	31.8443	8.34129	6.3217	5.34275
DN756_04220		sugar ABC transporter ATP-binding protein	CDS	-1.5637	6.27529e-06	3.37004e-05	24.1979	22.3604	26.8662	6.98747	11.3711	6.44393
DN756_04225		ABC transporter permease	CDS	-0.943013	3.62151e-05	0.000145142	14.6115	14.0642	16.2261	7.46786	9.18435	6.68864
DN756_04230		TonB-dependent siderophore receptor	CDS	0.55613	0.024964	0.0426185	33.2431	27.9703	29.7163	61.2714	35.6241	36.8691
DN756_04235		ABC transporter substrate-binding protein	CDS	0.749106	0.00329697	0.00719903	5.79821	9.52096	8.17007	15.1541	11.1325	13.2141
DN756_04240		lytic murein transglycosylase	CDS	0.0780003	0.578259	0.641164	107.19	134.676	146.909	136.911	129.297	144.173
DN756_04245		Fe(2+)-trafficking protein	CDS	0.104919	0.397119	0.47066	48.8982	56.8492	59.8125	52.6244	61.8254	63.5828
DN756_04250		adenine DNA glycosylase	CDS	0.316988	0.0243262	0.0416328	183.726	223.525	217.286	252.553	260.144	265.302
DN756_04255	trmB	tRNA (guanosine(46)-N7)-methyltransferase TrmB	CDS	0.454701	0.00218956	0.00504381	138.77	169.639	167.885	207.135	220.941	224.681
DN756_04260		DUF469 domain-containing protein	CDS	0.515904	0.0102503	0.0193035	18.0131	21.0172	24.0162	28.2993	27.3145	34.5444
DN756_04265		glutaminase	CDS	-0.28548	0.0553868	0.0852168	19.7139	24.1777	25.3082	19.0845	18.7265	18.9647
DN756_04270		DUF2884 family protein	CDS	-0.529515	0.000161721	0.000527733	162.041	157.155	148.353	113.153	99.9941	110.77
DN756_04275		RTX toxin	CDS	-0.281353	0.10029	0.142884	42.0177	39.9801	35.6823	25.2422	30.8928	40.662
DN756_04280	hemW	radical SAM family heme chaperone HemW	CDS	3.63587	2.95861e-10	1.38786e-08	72.9028	101.254	114.305	1062.53	1193.97	1329.57
DN756_04285		non-canonical purine NTP pyrophosphatase	CDS	3.47622	5.10688e-11	4.48536e-09	181.175	214.241	249.51	2172.62	2425.94	2578.88
DN756_04290		YggU family protein	CDS	3.42776	7.57872e-12	1.30354e-09	57.3636	66.8443	73.5686	670.011	703.179	755.286
DN756_04295		YggT family protein	CDS	3.0907	3.56938e-12	7.7414e-10	186.857	192.75	188.596	1473.4	1695.96	1671.3
DN756_04300		pyrroline-5-carboxylate reductase	CDS	0.209364	0.0977366	0.139749	108.04	122.666	128.783	122.674	141.105	151.84
DN756_04305		YggS family pyridoxal phosphate-dependent enzyme	CDS	0.271687	0.0329666	0.0542824	136.258	148.503	143.337	160.974	184.323	171.498
DN756_04310		type IV pilus twitching motility protein PilT	CDS	-0.166928	0.247328	0.312606	13.7611	15.8814	12.5021	14.2806	11.8482	11.4196
DN756_04315	aguA	agmatine deiminase	CDS	0.287067	0.0865525	0.125939	120.216	165.135	182.972	165.734	191.44	214.24
DN756_04320	aguB	N-carbamoylputrescine amidase	CDS	0.20539	0.157154	0.21097	162.273	210.37	227.242	207.31	231.318	253.026
DN756_04325	ruvX	Holliday junction resolvase RuvX	CDS	0.406882	0.0433223	0.068756	23.734	34.9234	41.5344	44.5888	44.1723	44.0879
DN756_04330		YqgE/AlgH family protein	CDS	0.344966	0.032421	0.053555	52.841	64.1974	76.5327	84.7668	76.9338	84.1789
DN756_04335		glutathione synthase	CDS	0.56506	0.01081	0.0202101	93.1579	144.79	157.777	185.43	184.363	215.668
DN756_04340		16S rRNA (uracil(1498)-N(3))-methyltransferase	CDS	0.388794	0.0084026	0.0163074	108.504	128.237	138.891	151.89	168.38	171.539
DN756_04345		hypothetical protein	CDS	1.57173	2.02048e-06	1.33362e-05	4.59991	5.88641	5.77605	14.761	17.8518	15.7428
DN756_04350		deoxyribonuclease I	CDS	1.29224	5.03733e-08	6.97135e-07	42.7135	41.5999	42.3324	102.978	108.224	98.9837
DN756_04355		SprT family protein	CDS	0.717812	5.39532e-06	2.98952e-05	42.2496	48.553	46.0184	76.4691	76.3772	72.1883
DN756_04360	metK	methionine adenosyltransferase	CDS	-1.021	1.5209e-07	1.66092e-06	647.815	742.675	746.402	339.941	374.093	338.959
DN756_04365		biosynthetic arginine decarboxylase	CDS	0.486188	0.00710135	0.014021	551.371	688.788	779.615	827.666	954.934	1046.57
DN756_04375		IS200/IS605-like element IS1541B family transposase	CDS	0.178388	0.645911	0.701889	0.463857	0.750615	0.608005	0.567732	0.715664	0.774903
DN756_04380		hypothetical protein	CDS	0.0761169	0.871377	0.895232	0.889059	1.73827	0.988008	1.17914	0.8747	1.75373
DN756_04385		IS200/IS605 family transposase IS1541B	CDS	0.714126	0.0211576	0.0367277	2.39659	1.34321	1.59601	2.83866	2.6241	3.30353
DN756_04390		metalloprotease	CDS	0.228146	0.0212809	0.0369263	143.254	133.847	132.659	159.576	160.229	160.16
DN756_04395	tkt	transketolase	CDS	0.462156	0.000128516	0.000432015	2353.84	2538.66	2505.67	3448.01	3232.37	3511.33
DN756_04400		D-erythrose-4-phosphate dehydrogenase	CDS	0.0970734	0.287744	0.356698	966.098	954.822	907.334	1026.46	1073.69	924.949
DN756_04405		phosphoglycerate kinase	CDS	-0.121397	0.248609	0.313937	1657.55	1855.56	1845.41	1455.4	1713.5	1757.15
DN756_04410		class II fructose-bisphosphate aldolase	CDS	-0.252159	0.0408782	0.0651526	1659.37	1774.85	1967.39	1328.71	1516.65	1690.02
DN756_04415		hypothetical protein	CDS	1.25736	0.125125	0.172863	1.46888	0.790122	0.950008	0.786091	5.96386	0.897256
DN756_04420	mscS	small-conductance mechanosensitive channel MscS	CDS	-0.44132	0.00110043	0.00278514	267.607	220.562	225.152	181.412	184.005	159.916
DN756_04425	argO	arginine exporter ArgO	CDS	0.437091	0.00386428	0.00828233	16.5056	16.4345	18.4682	22.5783	25.2868	21.7381
DN756_04430		oxidative stress defense protein	CDS	-0.625272	3.94622e-05	0.000156634	340.548	323.239	304.573	236.439	197.801	193.563
DN756_04435		LysR family transcriptional regulator ArgP	CDS	0.44236	0.000593694	0.00163712	162.891	170.587	168.265	232.683	232.949	216.157
DN756_04440		ribose-5-phosphate isomerase	CDS	-0.190147	0.0691784	0.103617	89.7563	94.2615	87.1727	82.1028	78.723	76.8785
DN756_04445		phosphoglycerate dehydrogenase	CDS	0.0891562	0.309521	0.380835	190.529	172.642	172.293	198.182	183.329	188.098
DN756_04450		5-formyltetrahydrofolate cyclo-ligase	CDS	0.312014	0.00745422	0.0146598	471.433	527.288	548.003	689.401	614	616.782
DN756_04460	zapA	cell division protein ZapA	CDS	0.0886411	0.403183	0.476752	467.8	438.399	399.573	475.017	469.277	444.223
DN756_04465		AAA family ATPase	CDS	0.941223	0.207278	0.268564	0.386547	0.0790122	0.342003	0.436717	0.318073	0.815687
DN756_04470		YecA family protein	CDS	0.16533	0.0773009	0.114064	316.041	335.407	371.073	370.904	380.534	395.241
DN756_04475		Xaa-Pro aminopeptidase	CDS	0.0810849	0.384606	0.458462	525.704	572.325	583.989	555.155	593.285	630.812
DN756_04480		2-octaprenyl-6-methoxyphenyl hydroxylase	CDS	0.376664	0.000282192	0.000846576	515.538	519.07	531.473	663.111	694.432	675.756
DN756_04485		FAD-dependent 2-octaprenylphenol hydroxylase	CDS	0.404708	0.000676804	0.00183685	407.266	422.557	454.218	513.186	584.22	602.426
DN756_04490		hypothetical protein	CDS	1.04096	1.69148e-06	1.15987e-05	11.7124	10.5086	12.6161	24.9802	24.0542	22.6761
DN756_04495		aminomethyltransferase	CDS	-0.421	0.00226939	0.00520736	581.831	552.058	525.278	448.465	410.433	380.355
DN756_04500	gcvH	glycine cleavage system protein GcvH	CDS	-0.249169	0.0065068	0.0130389	241.785	262.044	248.218	211.327	211.876	209.55
DN756_04505		glycine dehydrogenase	CDS	-0.29795	0.00654537	0.0131094	796.365	847.366	877.199	636.777	706.877	706.875
DN756_04510		lipocalin-like domain-containing protein	CDS	-1.08669	0.000115605	0.000395488	4.94781	5.45184	5.73805	3.10069	2.50482	1.99843
DN756_04520		hypothetical protein	CDS	-0.100433	0.424061	0.496884	81.6774	87.743	79.8767	72.1893	90.3326	69.986
DN756_04525		hypothetical protein	CDS	-0.0334426	0.869573	0.893824	10.2822	15.2098	14.5921	9.82613	14.8699	14.4377
DN756_04530		hemolysin III family protein	CDS	-0.364712	0.0875851	0.127173	393.776	325.649	255.97	296.575	258.871	202.087
DN756_04535		DUF2165 family protein	CDS	0.906737	0.00237973	0.00541838	56.3586	60.9579	53.3905	83.9807	123.253	112.769
DN756_04540	ygfZ	tRNA-modifying protein YgfZ	CDS	0.0645767	0.518432	0.588259	225.628	241.343	269.042	251.898	255.77	262.04
DN756_04545	sdhE	FAD assembly factor SdhE	CDS	-0.419587	0.00674053	0.0134355	37.9589	43.7727	48.7544	29.6968	32.3241	35.5232
DN756_04550		hypothetical protein	CDS	-0.0357908	0.790068	0.829662	52.0679	59.6937	65.2086	51.882	62.7398	57.9954
DN756_04555	creB	two-component system response regulator CreB	CDS	0.381693	0.00611389	0.0123354	77.2708	73.9554	78.3567	86.5573	110.212	102.328
DN756_04560	creC	two-component system sensor histidine kinase CreC	CDS	-0.0755577	0.486527	0.559283	49.9419	52.5826	50.8064	50.0914	46.4386	48.982
DN756_04565	creD	cell envelope integrity protein CreD	CDS	0.534011	0.00328811	0.00718926	25.2415	20.7802	20.9002	35.2867	34.6699	26.9585
DN756_04570	fldB	flavodoxin FldB	CDS	0.430906	0.00526744	0.0107911	35.7943	32.553	33.0603	50.7028	45.4844	40.5397
DN756_04575	xerD	site-specific tyrosine recombinase XerD	CDS	-0.14168	0.0964576	0.138112	195.786	194.409	189.85	183.246	167.545	175.006
DN756_04580	dsbC	bifunctional protein-disulfide isomerase/oxidoreductase DsbC	CDS	-0.0359149	0.683479	0.735084	334.363	336.157	364.841	340.858	321.532	347.524
DN756_04585	recJ	single-stranded-DNA-specific exonuclease RecJ	CDS	0.1435	0.193766	0.253203	353.575	430.695	467.784	459.077	442.996	480.929
DN756_04590	prfB	peptide chain release factor 2	CDS	0.567486	0.000368217	0.00107201	118.941	133.294	155.687	196.348	198.915	209.265
DN756_04595	lysS	lysine--tRNA ligase	CDS	0.810072	6.65903e-05	0.000244505	605.062	759.504	883.736	1400.68	1194.64	1346.66
DN756_04605		DUF4102 domain-containing protein	CDS	0.400031	0.0086268	0.0166798	62.9299	67.2393	66.8426	75.29	92.4001	92.2543
DN756_04610		hypothetical protein	CDS	-0.343625	0.636422	0.693911	0.425202	0.237036	0.0760006	0.0873434	0.159036	0.326275
DN756_04615		hypothetical protein	CDS	-0.345313	0.0158763	0.0284822	18.2837	20.4641	20.1022	14.5863	15.9832	15.7428
DN756_04620		hypothetical protein	CDS	-0.656774	0.0127583	0.0234386	4.40664	5.33332	6.30805	4.06147	2.6241	3.50746
DN756_04625		hypothetical protein	CDS	-0.724327	0.00332681	0.00724701	8.42673	8.65183	7.06806	5.15326	4.89037	4.56785
DN756_04630		tail assembly chaperone	CDS	-1.42575	1.48849e-06	1.05034e-05	8.46539	8.01973	8.24607	3.45006	2.98193	2.77334
DN756_04635		phage tail protein	CDS	-1.15964	3.0898e-05	0.000127165	10.3208	10.6271	10.4501	5.76466	3.73735	4.56785
DN756_04640		hypothetical protein	CDS	-1.22104	0.00025211	0.000773764	4.29067	3.71357	3.87603	1.65952	1.39157	2.03922
DN756_04645		hypothetical protein	CDS	-0.702116	0.00442916	0.00931527	8.42673	8.49381	6.04205	4.80389	4.5723	4.73099
DN756_04650		DUF2590 family protein	CDS	-1.36538	0.00261883	0.00588488	1.81677	1.38271	2.88802	0.786091	0.755423	0.815687
DN756_04655		hypothetical protein	CDS	-1.89983	0.02659	0.0450404	0.502511	0.671603	0.266002	0.26203	0	0.122353
DN756_04665		DUF2586 family protein	CDS	-1.49143	3.25882e-06	1.94963e-05	8.89059	9.99504	10.2221	4.23615	2.78314	3.34432
DN756_04670		hypothetical protein	CDS	-1.02644	0.0603634	0.0918128	1.70081	1.77777	1.14001	0.567732	1.39157	0.285491
DN756_04675		phage tail protein	CDS	-1.49539	0.0101867	0.0192013	1.58484	2.84444	0.836007	0.436717	0.636145	0.774903
DN756_04680		head completion/stabilization protein	CDS	-1.90342	0.000123394	0.000417176	3.05372	3.43703	1.59601	0.698747	0.715664	0.734119
DN756_04685		terminase	CDS	-1.21352	0.00754461	0.0148094	2.28063	2.56789	1.52001	1.00445	0.636145	1.10118
DN756_04690		phage major capsid protein, P2 family	CDS	-1.34556	0.00504655	0.0104005	5.91417	3.99011	4.02803	2.40194	2.26627	0.815687
DN756_04700		terminase	CDS	-0.158056	0.655168	0.710482	2.12601	1.06666	1.59601	1.31015	1.47109	1.50902
DN756_04705		hypothetical protein	CDS	-0.0562259	0.865161	0.889602	2.86045	2.05432	1.59601	2.3146	1.7494	2.20236
DN756_04710		DNA primase	CDS	-0.464679	0.393492	0.467166	2.28063	1.02716	0.950008	0.698747	1.43133	0.938041
DN756_04715		hypothetical protein	CDS	-2.04078	2.08987e-06	1.37154e-05	7.69229	7.46665	6.38405	2.18359	1.86868	1.18275
DN756_04730		hypothetical protein	CDS	-0.0634848	0.86525	0.889602	1.23695	1.14568	0.608005	1.13546	1.0735	0.65255
DN756_04735		Fic family protein	CDS	-0.929922	0.000356902	0.00104193	11.983	10.074	8.96808	4.67287	6.04338	5.54667
DN756_04740		S-type Pyocin family protein	CDS	-0.312661	0.0704613	0.105055	18.5156	15.1703	18.0122	16.5952	13.8759	11.1749
DN756_04745		hypothetical protein	CDS	-0.676767	0.20884	0.270248	1.15964	0.592591	0.304003	0.393045	0.516868	0.367059
DN756_04760		hypothetical protein	CDS	-0.259769	0.127342	0.17534	29.7255	27.0222	29.9443	19.2155	31.1314	22.0236
DN756_04765		DUF3142 domain-containing protein	CDS	-0.282093	0.181377	0.238523	23.1542	17.3827	16.0741	18.2111	15.188	13.1734
DN756_04775		hypothetical protein	CDS	-0.629293	0.0851644	0.124226	1.81677	2.84444	2.62202	1.17914	1.19277	2.32471
DN756_04780		PAAR domain-containing protein	CDS	-0.211761	0.632975	0.690883	1.85543	1.9358	1.44401	1.79054	1.63012	1.10118
DN756_04785		DUF3861 family protein	CDS	-0.413748	0.0188366	0.0330742	10.9779	9.71849	8.20807	7.46786	6.48073	7.74903
DN756_04790		PadR family transcriptional regulator	CDS	-0.583695	0.00122243	0.00303621	32.1221	34.6468	28.3102	22.7093	22.7024	18.0267
DN756_04795		YaeF family permuted papain-like enzyme	CDS	-1.58292	5.27597e-06	2.93916e-05	13.2199	12.1679	13.7941	4.36717	4.01567	4.6902
DN756_04800		hypothetical protein	CDS	0.618366	0.0599775	0.0913268	3.247	2.52839	2.05202	4.49819	3.6976	3.83373
DN756_04805		sugar ABC transporter substrate-binding protein	CDS	-2.42359	2.63297e-07	2.57557e-06	20.6416	17.9358	16.6821	4.89123	2.8229	2.6102
DN756_04810		ABC transporter permease	CDS	-0.699702	0.00487089	0.010104	4.71588	4.5432	4.94004	3.23171	2.90241	2.6102
DN756_04815		sugar ABC transporter ATP-binding protein	CDS	-0.541779	0.0798487	0.117426	8.65866	5.60986	8.55007	6.59443	4.25422	4.85334
DN756_04820		ABC transporter ATP-binding protein	CDS	-0.178002	0.371292	0.44568	15.5005	16.0395	20.8622	13.1889	17.4542	15.6612
DN756_04825		extracellular solute-binding protein	CDS	-2.27759	2.8257e-08	4.50366e-07	16.9308	17.9753	17.2141	3.23171	3.3	4.20079
DN756_04830		sugar ABC transporter permease	CDS	-2.11977	6.90742e-06	3.66836e-05	9.77965	14.7753	20.1022	2.66397	3.06145	4.52707
DN756_04835		sugar ABC transporter permease	CDS	-2.13848	1.74716e-06	1.19211e-05	3.82682	3.75308	5.35805	0.829762	1.11325	0.978825
DN756_04840		galactosidase	CDS	-2.18995	1.6581e-07	1.7713e-06	7.61498	9.71849	8.05607	2.18359	1.86868	1.50902
DN756_04845		beta-galactosidase	CDS	-1.66667	7.66409e-07	5.95807e-06	26.9423	19.2395	20.6342	7.03114	7.31567	6.68864
DN756_04850		PTS sugar transporter	CDS	-2.38976	0.00142127	0.00346127	1.70081	0.869134	0.950008	0.218359	0.397591	0.0407844
DN756_04855		maltoporin	CDS	0.583962	0.110709	0.155604	3.40162	2.68641	1.74801	4.49819	5.08916	2.16157
DN756_04860		LacI family DNA-binding transcriptional regulator	CDS	0.459732	0.00230536	0.00527231	148.357	147.555	122.285	209.537	188.856	176.759
DN756_04865		glycoside hydrolase family 31 protein	CDS	-0.448419	0.00107519	0.00272795	33.4363	36.8987	38.3043	28.1246	25.8434	25.6534
DN756_04870		MFS transporter	CDS	-2.02469	0.000264833	0.000804571	4.36798	3.35802	3.15403	0.436717	1.5506	0.65255
DN756_04875		LacI family transcriptional regulator	CDS	-1.30661	1.04201e-06	7.73637e-06	15.1913	17.3037	16.2261	6.28872	7.39519	5.9953
DN756_04880		hypothetical protein	CDS	-1.00643	0.0010345	0.00264423	6.26207	7.26912	6.99206	4.27983	3.57832	2.36549
DN756_04885		DJ-1 family protein	CDS	0.0712169	0.684014	0.735315	9.47041	6.59751	8.96808	9.91348	8.98555	7.42276
DN756_04890		tagatose bisphosphate family class II aldolase	CDS	-0.222978	0.122346	0.169477	13.3359	11.4173	12.3501	12.3154	9.54218	9.95139
DN756_04895		DUF2264 domain-containing protein	CDS	-0.132256	0.277913	0.346385	17.7812	20.7407	21.2422	20.0016	17.6133	16.9255
DN756_04900		arylsulfatase	CDS	-0.576348	0.000898063	0.00235079	20.1778	21.9654	26.7522	15.9838	15.7048	14.5192
DN756_04905		anaerobic sulfatase maturase	CDS	-0.275475	0.145454	0.197707	10.2048	11.2987	11.0581	9.5641	7.39519	9.95139
DN756_04910		glycoside hydrolase family 105 protein	CDS	-0.0448885	0.706211	0.754657	22.3424	27.0617	22.9522	21.7485	23.4579	24.9193
DN756_04915	kduD	2-dehydro-3-deoxy-D-gluconate 5-dehydrogenase KduD	CDS	0.0633677	0.573563	0.636842	12.7947	12.721	12.3121	13.3635	13.4386	12.7247
DN756_04920	nagA	N-acetylglucosamine-6-phosphate deacetylase	CDS	-0.495554	0.00239708	0.00544887	35.9876	41.9555	49.7804	28.9543	28.0302	33.6063
DN756_04925		PTS sugar transporter subunit IIA	CDS	-0.67775	0.000179487	0.000578846	12.0603	13.274	13.5661	8.86536	7.91206	7.54511
DN756_04930		PTS mannose/fructose/sorbose transporter family subunit IID	CDS	-0.70836	8.85431e-05	0.000315635	43.9891	53.6888	59.8505	33.9329	31.6085	30.8738
DN756_04935		PTS mannose/fructose/sorbose/N-acetylgalactosamine transporter subunit IIC	CDS	-1.49992	2.87604e-06	1.76409e-05	33.7456	45.7875	49.5904	13.7129	16.4603	15.4573
DN756_04940		PTS system mannose/fructose/N-acetylgalactosamine-transporter subunit IIB	CDS	-1.7255	2.15854e-09	6.10306e-08	43.1	43.5357	50.2744	14.0623	13.9952	13.3365
DN756_04945		SIS domain-containing protein	CDS	-1.3671	1.0458e-06	7.75056e-06	36.9926	36.7407	30.4003	14.8047	14.6313	10.9302
DN756_04950	kbaZ	tagatose-bisphosphate aldolase subunit KbaZ	CDS	-0.0375462	0.741879	0.787876	12.2149	11.3778	11.2861	10.7432	11.6097	11.6235
DN756_04955		DeoR/GlpR transcriptional regulator	CDS	-0.423957	0.00391773	0.00836215	49.0142	46.6172	52.0224	43.4097	33.3976	33.28
DN756_04960		sulfatase	CDS	-0.494991	0.000467234	0.00132377	19.7139	19.595	20.2922	13.3635	14.1542	14.7639
DN756_04965		chondroitin lyase	CDS	2.45487	1.4187e-11	1.87264e-09	27.5995	27.8518	28.0062	159.926	142.616	155.103
DN756_04970		autotransporter outer membrane beta-barrel domain-containing protein	CDS	4.49008	2.9493e-11	3.19773e-09	7.15112	9.20492	11.6281	230.194	198.358	200.822
DN756_04975		hypothetical protein	CDS	3.92025	2.80333e-07	2.69119e-06	7.49902	8.41479	9.88008	181.893	120.868	88.0942
DN756_04980		hypothetical protein	CDS	2.63967	1.07725e-05	5.30657e-05	1.70081	1.50123	0.456004	9.04004	7.83254	5.95452
DN756_04985		hypothetical protein	CDS	-1.16144	0.0338156	0.0555033	0.65713	1.42222	0.722006	0.52406	0.516868	0.203922
DN756_04990		twin-arginine translocation signal domain-containing protein	CDS	-3.19477	1.90698e-10	1.02234e-08	42.5589	46.5382	46.2464	5.63365	4.01567	5.13883
DN756_05010	gspD	type II secretion system protein GspD	CDS	-0.387923	0.363954	0.43789	1.23695	1.73827	2.28002	1.26648	0.8747	1.87608
DN756_05015	gspE	type II secretion system protein GspE	CDS	0.849609	0.0124724	0.0229848	1.31426	1.26419	1.59601	2.13991	2.94217	2.44706
DN756_05025		type II secretion system protein F	CDS	-0.0402666	0.947218	0.95672	0.270583	0.632097	0.950008	0.26203	0.954218	0.570981
DN756_05030	gspG	type II secretion system protein GspG	CDS	0.317431	0.529695	0.598407	0.425202	0.513579	0.228002	0.611404	0.238555	0.611766
DN756_05065		prepilin peptidase	CDS	-0.877181	0.0205235	0.0357472	2.8991	2.09382	2.20402	1.83421	0.993977	1.10118
DN756_05075		transcriptional regulator	CDS	-0.120378	0.544202	0.611616	8.00153	6.16295	9.42408	8.29762	5.96386	7.46354
DN756_05080		HAMP domain-containing protein	CDS	0.416775	0.152422	0.205486	3.6722	4.10863	3.49603	5.02225	4.69157	5.34275
DN756_05085		DsbA family protein	CDS	-0.0835026	0.550711	0.616247	22.8063	22.3999	20.4062	23.146	17.0964	21.6973
DN756_05090		MBL fold metallo-hydrolase	CDS	-0.479985	0.00123855	0.00306875	43.216	42.469	46.4744	31.9677	27.394	35.4008
DN756_05095		LysR family transcriptional regulator	CDS	-0.125815	0.420594	0.493523	101.546	97.3035	91.5048	107.389	84.7664	73.9829
DN756_05100		MFS transporter	CDS	-1.38026	1.92224e-06	1.28191e-05	42.1337	50.2517	45.4484	15.5035	18.2097	19.2094
DN756_05105		LysR family transcriptional regulator	CDS	0.190976	0.0987752	0.141137	30.7692	26.8641	26.7142	33.2778	33.1591	29.8542
DN756_05110		diaminopimelate decarboxylase	CDS	-0.549095	0.00228532	0.00523808	71.7818	66.6863	58.5205	47.6458	49.4603	37.5216
DN756_05115	galR	HTH-type transcriptional regulator GalR	CDS	-0.839845	4.97847e-05	0.000190465	186.123	164.543	160.969	103.589	94.7061	87.5641
DN756_05120		Asp-tRNA(Asn)/Glu-tRNA(Gln) amidotransferase GatCAB subunit C	CDS	0.186262	0.0447343	0.0707522	118.168	123.101	133.799	140.23	143.172	143.357
DN756_05125		bifunctional 2-acylglycerophosphoethanolamine acyltransferase/acyl-ACP synthetase	CDS	-0.570926	0.00015301	0.000502887	136.103	154.824	160.019	90.1384	108.224	105.183
DN756_05130		MFS transporter	CDS	-1.03839	3.84775e-07	3.47561e-06	58.5619	56.0986	57.8365	27.9936	29.0639	26.9177
DN756_05135		hypothetical protein	CDS	-0.252364	0.417142	0.490029	1.54619	1.18518	1.74801	1.17914	1.11325	1.46824
DN756_05140		hypothetical protein	CDS	-1.03948	4.33849e-05	0.000169115	14.3796	15.5259	14.0981	7.99192	8.07109	5.34275
DN756_05145		NADP(H)-dependent aldo-keto reductase	CDS	-0.684376	6.27381e-06	3.37004e-05	561.924	532.463	536.831	367.803	326.382	320.891
DN756_05150		DNA mismatch repair protein MutH	CDS	0.544555	6.75134e-05	0.00024729	61.8089	64.1579	57.4185	86.732	95.5013	85.2393
DN756_05155		hypothetical protein	CDS	0.0877058	0.855172	0.882537	0.618476	0.395061	0.646005	0.26203	0.596386	0.897256
DN756_05160		hypothetical protein	CDS	0.793967	0.0934879	0.134546	0.425202	0.276543	0.646005	0.698747	0.715664	0.938041
DN756_05165		RNA pyrophosphohydrolase	CDS	-0.144171	0.225087	0.288291	227.831	197.846	181.87	191.195	193.03	165.544
DN756_05170	ptsP	phosphoenolpyruvate-protein phosphotransferase PtsP	CDS	-0.000975793	0.992798	0.993573	475.646	543.288	554.653	473.576	558.575	540.352
DN756_05175		prolipoprotein diacylglyceryl transferase	CDS	3.04217	8.8858e-12	1.46722e-09	388.48	400.394	434.344	3237.16	3469.54	3369.4
DN756_05180		thymidylate synthase	CDS	2.65537	2.85921e-09	7.81644e-08	204.368	245.214	257.262	1291.77	1529.57	1631.91
DN756_05185		hypothetical protein	CDS	4.83864	4.48571e-07	3.93979e-06	0	0.513579	0.570005	10.8743	10.1386	10.4
DN756_05190		prepilin-type cleavage/methylation domain-containing protein	CDS	1.94154	1.27151e-07	1.46206e-06	4.02009	4.42468	5.62405	19.2155	16.4603	18.4345
DN756_05195		prepilin-type cleavage/methylation domain-containing protein	CDS	1.11767	1.48682e-05	6.97456e-05	11.5578	8.49381	12.3881	25.3733	22.0663	23.0024
DN756_05200		DUF2509 family protein	CDS	0.648491	0.00105687	0.00268809	6.10745	6.39998	5.58605	8.77801	9.26387	10.3184
DN756_05205		peptidase	CDS	0.258689	0.0335674	0.0551179	28.8364	30.9728	27.3222	38.1691	34.2326	31.8526
DN756_05210		exodeoxyribonuclease V subunit gamma	CDS	0.121495	0.167244	0.222131	389.292	424.335	452.546	472.44	440.213	464.779
DN756_05215		pitrilysin	CDS	-0.369395	0.00126684	0.00312584	912.561	937.874	956.088	752.027	673.36	747.17
DN756_05220		exodeoxyribonuclease V subunit beta	CDS	-0.179967	0.0613771	0.0930804	1419.79	1328.12	1324.24	1275.69	1128.72	1190.17
DN756_05225		exodeoxyribonuclease V subunit alpha	CDS	0.300625	0.00606607	0.0122508	564.282	569.717	583.723	762.814	656.78	696.108
DN756_05230		N-acetylglutamate synthase	CDS	-0.418537	0.0130994	0.0240116	69.076	71.6245	77.8627	50.9212	50.9712	61.6252
DN756_05235		N-acetylmuramoyl-L-alanine amidase	CDS	0.060194	0.522048	0.591104	158.33	170.192	170.849	173.246	180.347	167.053
DN756_05255		murein transglycosylase A	CDS	0.567595	0.00269195	0.00601318	60.8039	76.6023	77.4447	102.716	102.857	112.85
DN756_05260	tcdA	tRNA cyclic N6-threonylcarbamoyladenosine(37) synthase TcdA	CDS	0.825579	0.000581525	0.00161312	29.0684	39.3876	41.2684	52.0567	64.529	77.8574
DN756_05265	csdE	cysteine desulfurase sulfur acceptor subunit CsdE	CDS	0.469857	0.000982846	0.00253574	29.9574	28.0888	31.7303	39.5229	43.2181	41.6001
DN756_05270	csdA	cysteine desulfurase CsdA	CDS	0.459269	0.000119089	0.000404942	143.022	141.195	145.807	198.925	194.66	197.641
DN756_05280	gcvA	transcriptional regulator GcvA	CDS	-0.237686	0.061465	0.0931794	40.4715	44.7209	46.5884	37.2956	34.8687	39.6016
DN756_05285		DUF423 domain-containing protein	CDS	0.295691	0.0905806	0.130877	17.8971	22.3999	20.6342	20.351	28.1892	26.2244
DN756_05290	rlmM	23S rRNA (cytidine(2498)-2'-O)-methyltransferase RlmM	CDS	0.329696	0.0668682	0.100412	105.991	138.982	162.755	157.742	164.046	190.626
DN756_05295		flap endonuclease Xni	CDS	-1.2859	6.6188e-08	8.61905e-07	374.255	358.083	366.665	149.445	145.836	155.429
DN756_05300		exonuclease IX	CDS	-0.21209	0.593249	0.654269	0.579821	0.671603	0.532005	0.698747	0.397591	0.448628
DN756_05305		LOG family protein	CDS	-1.26519	3.1717e-09	8.5018e-08	837.068	855.86	854.551	354.177	337.396	368.283
DN756_05310	queF	NADPH-dependent 7-cyano-7-deazaguanine reductase QueF	CDS	0.0184184	0.825907	0.857912	132.934	139.575	148.809	140.492	141.741	144.499
DN756_05315		protein Syd	CDS	0.261889	0.0148977	0.0269018	50.0965	56.2567	49.0964	61.0967	61.7061	63.5828
DN756_05320		YqcC family protein	CDS	0.674518	3.39569e-05	0.000137634	37.7657	38.4789	40.5463	56.9916	61.4676	67.9468
DN756_05325	truC	tRNA pseudouridine(65) synthase TruC	CDS	0.763516	0.000289969	0.000867386	91.4571	103.94	99.1428	143.156	181.142	175.699
DN756_05330		flavodoxin	CDS	0.559463	0.000710988	0.00191827	52.0679	60.6813	67.1086	81.9281	91.3664	91.7648
DN756_05335		DUF3461 family protein	CDS	-0.759991	3.34413e-06	1.992e-05	130.305	135.229	133.305	86.0332	76.8543	72.637
DN756_05340	dapD	2,3,4,5-tetrahydropyridine-2,6-dicarboxylate N-succinyltransferase	CDS	-0.520821	7.81927e-05	0.000281904	630.459	631.505	590.601	464.143	405.185	421.874
DN756_05345		bifunctional uridylyltransferase/uridylyl-removing protein	CDS	0.369356	0.00557735	0.0113752	105.18	130.963	140.981	166.913	155.776	164.483
DN756_05350	map	type I methionyl aminopeptidase	CDS	0.466807	0.00209507	0.00485595	227.058	263.189	285.382	325.31	366.897	379.743
DN756_05355	rpsB	30S ribosomal protein S2	CDS	0.763158	1.17661e-05	5.70076e-05	3036.48	2774.47	2660.9	5014.52	4445.03	4918.92
DN756_05360		elongation factor Ts	CDS	0.725636	1.69917e-05	7.71638e-05	1480.71	1361.97	1258.65	2388.54	2078.92	2314.64
DN756_05365		UMP kinase	CDS	0.727182	1.70116e-05	7.71693e-05	661.924	663.465	704.906	1247.35	1012.54	1101.1
DN756_05370		ribosome recycling factor	CDS	0.449961	0.000311115	0.000919314	473.366	434.172	421.69	652.543	580.642	582.564
DN756_05375		hypothetical protein	CDS	0.851892	1.21529e-05	5.84017e-05	28.991	25.5999	31.7683	58.258	48.3868	49.2675
DN756_05380		1-deoxy-D-xylulose-5-phosphate reductoisomerase	CDS	0.0888393	0.278342	0.346709	222.265	239.762	228.496	238.972	253.265	242.137
DN756_05385		(2E,6E)-farnesyl-diphosphate-specific ditrans,polycis-undecaprenyl-diphosphate synthase	CDS	-0.0464366	0.539	0.606264	349.439	341.174	334.023	335.661	341.093	315.426
DN756_05390		phosphatidate cytidylyltransferase	CDS	0.0598275	0.546858	0.613493	416.041	418.488	408.959	401.168	462.517	432.437
DN756_05395		protease RseP	CDS	-0.0324141	0.737382	0.783674	967.141	1024.83	1099.54	946.016	1032.11	1044.69
DN756_05400	bamA	outer membrane protein assembly factor BamA	CDS	-0.032927	0.775498	0.817481	1741.82	1952.75	2142.34	1831.81	1852.89	2020.5
DN756_05405		molecular chaperone Skp	CDS	-0.564164	0.000102832	0.000355416	1043.41	909.667	843.113	649.835	600.76	640.6
DN756_05410	lpxD	UDP-3-O-(3-hydroxymyristoyl)glucosamine N-acyltransferase	CDS	0.0640917	0.450664	0.523892	1376.26	1395.47	1366.04	1418.19	1438.4	1469.13
DN756_05415		beta-hydroxyacyl-ACP dehydratase	CDS	0.07562	0.592002	0.653244	404.406	488.69	535.843	456.85	491.78	557.196
DN756_05420		acyl-[acyl-carrier-protein]--UDP-N- acetylglucosamine O-acyltransferase	CDS	0.364223	0.00890333	0.0171425	354.271	417.184	440.842	512.269	501.68	546.511
DN756_05425		lipid-A-disaccharide synthase	CDS	0.445783	0.00142438	0.00346485	213.993	248.217	287.624	346.273	324.355	350.705
DN756_05430		ribonuclease HII	CDS	0.742849	2.74875e-05	0.000115312	137.959	143.012	153.483	271.245	232.789	223.05
DN756_05435		DNA polymerase III subunit alpha	CDS	0.708878	3.54868e-06	2.07492e-05	859.217	797.549	790.331	1381.82	1306.84	1311.22
DN756_05440	accA	acetyl-CoA carboxylase carboxyl transferase subunit alpha	CDS	0.638541	8.37575e-06	4.26853e-05	430.382	406.043	400.105	644.114	651.89	628.977
DN756_05445		VOC family protein	CDS	0.993073	2.19629e-06	1.43001e-05	39.4278	45.748	46.5124	82.6705	86.9929	92.4582
DN756_05450	tilS	tRNA lysidine(34) synthetase TilS	CDS	0.540826	4.17706e-05	0.000164218	103.247	101.768	110.695	148.222	152.715	158.366
DN756_05455		cytochrome c	CDS	0.608314	0.000290779	0.000869177	13.1426	15.8419	15.5801	22.8403	22.2253	22.88
DN756_05460		Rho-binding antiterminator	CDS	0.409135	0.0326487	0.053888	95.5931	67.5159	59.1285	98.7854	105.044	91.2754
DN756_05465		YaeP family protein	CDS	0.0211006	0.917204	0.933256	74.1398	59.8912	41.4964	65.2892	64.2904	48.5334
DN756_05470		YaeQ family protein	CDS	0.330928	0.0170613	0.0303574	26.2466	28.4839	30.7803	33.4525	36.4988	37.6032
DN756_05475		aminoacyl-tRNA hydrolase	CDS	-0.119822	0.372489	0.446728	12.4855	12.4049	11.3241	12.0534	11.4904	9.78825
DN756_05480	nlpE	copper homeostasis/adhesion lipoprotein NlpE	CDS	-0.238593	0.0535117	0.0828257	136.915	105.284	111.569	97.8246	99.1989	102.817
DN756_05485	proS	proline--tRNA ligase	CDS	0.707833	0.00422079	0.00894425	232.238	345.441	387.109	456.413	523.19	596.227
DN756_05490	tsaA	tRNA (N6-threonylcarbamoyladenosine(37)-N6)-methyltransferase TrmO	CDS	0.428777	0.0135291	0.0246789	61.4224	83.4763	84.8547	98.9601	103.493	106.814
DN756_05495	rcsF	Rcs stress response system protein RcsF	CDS	-0.318009	0.00999169	0.0188768	45.4193	49.9752	41.3064	34.6317	36.0217	38.9899
DN756_05500		methionine ABC transporter substrate-binding protein MetQ	CDS	-0.544468	0.000411489	0.00118289	95.3612	99.1603	101.081	66.2936	58.4459	77.9389
DN756_05505	metI	D-methionine ABC transporter permease MetI	CDS	0.139616	0.47814	0.551022	19.7912	24.7703	25.8782	24.5872	29.1832	23.8181
DN756_05510	metN	D-methionine ABC transporter, ATP-binding protein	CDS	0.329201	0.00349688	0.00756162	69.6945	71.506	80.9787	89.2213	95.8592	94.0488
DN756_05515		D-glycero-beta-D-manno-heptose 1,7-bisphosphate 7-phosphatase	CDS	0.42641	0.00111888	0.00281974	101.314	113.975	114.115	144.466	150.25	147.966
DN756_05520		hypothetical protein	CDS	0.405767	0.661381	0.715456	0.0773095	0.0790122	0.152001	0.174687	0	0.244706
DN756_05550	dkgB	2,5-didehydrogluconate reductase DkgB	CDS	0.384738	0.00289385	0.0064087	52.2998	46.8147	42.6744	62.4942	65.2447	57.3836
DN756_05555		hypothetical protein	CDS	0.535158	0.162248	0.216331	1.1983	0.869134	1.17801	1.65952	1.78916	1.26432
DN756_05560		hypothetical protein	CDS	0.177616	0.366889	0.441024	3.59489	4.46419	3.64803	4.10514	5.12892	3.99687
DN756_05565		endonuclease/exonuclease/phosphatase family protein	CDS	-0.683434	0.0305277	0.0508549	388.867	289.501	221.466	231.111	190.844	138.381
DN756_05570		murein transglycosylase D	CDS	2.48738	4.69644e-09	1.12715e-07	431.116	581.806	628.411	2770.97	3153.53	3279.51
DN756_05575	gloB	hydroxyacylglutathione hydrolase	CDS	0.547174	0.00188226	0.00441978	31.6969	33.5407	42.6744	46.9907	55.1459	55.5483
DN756_05580		class I SAM-dependent methyltransferase	CDS	0.448509	0.000632774	0.00173216	55.0443	62.1431	57.8745	77.4299	85.7206	75.7366
DN756_05585		ribonuclease HI	CDS	0.247112	0.0390961	0.0626752	68.5348	62.3801	54.6445	79.3515	73.7134	67.1719
DN756_05590		DNA polymerase III subunit epsilon	CDS	0.0519095	0.519106	0.588539	139.002	136.414	141.133	148.615	142.457	140.747
DN756_05600		NCS1 family nucleobase:cation symporter-1	CDS	-0.31225	0.035859	0.0582341	13.3745	11.6938	10.9821	8.77801	10.6157	9.62511
DN756_05605	puuE	allantoinase PuuE	CDS	-1.47866	1.18291e-08	2.25025e-07	207.962	218.508	233.094	74.9406	88.8616	72.8409
DN756_05610	proX	proline/glycine betaine ABC transporter substrate-binding protein ProX	CDS	-1.92705	1.03049e-09	3.48678e-08	152.918	132.78	136.041	41.0951	34.988	34.8299
DN756_05615	proW	proline/glycine betaine ABC transporter permease ProW	CDS	-1.45425	5.66925e-07	4.68053e-06	101.043	118.992	144.439	39.4792	44.6097	48.9005
DN756_05620	proV	proline/glycine betaine ABC transporter ATP-binding protein ProV	CDS	-1.67005	9.53522e-09	1.88332e-07	141.592	149.728	147.441	48.1262	44.9278	44.822
DN756_05625	nrdF	class 1b ribonucleoside-diphosphate reductase subunit beta	CDS	-0.12642	0.60601	0.66674	26.5558	17.4617	17.6702	26.1157	13.2795	17.1702
DN756_05630	nrdE	class 1b ribonucleoside-diphosphate reductase subunit alpha	CDS	0.0730386	0.645128	0.701366	25.5121	23.032	20.4822	29.5657	20.3169	22.7577
DN756_05635	nrdI	class Ib ribonucleoside-diphosphate reductase assembly flavoprotein NrdI	CDS	-0.613888	0.136115	0.186239	2.78314	2.84444	1.86202	2.6203	1.27229	1.01961
DN756_05640		redoxin NrdH	CDS	-0.26166	0.26019	0.326662	3.247	3.2395	3.04003	3.40639	2.10723	2.44706
DN756_05645		acid-shock protein	CDS	-0.0857527	0.848725	0.876772	0.927713	0.474073	1.48201	0.786091	0.914459	1.01961
DN756_05650		DUF2002 family protein	CDS	-0.18258	0.5538	0.618697	1.50753	2.01481	1.36801	1.44117	1.19277	1.67216
DN756_05655		DUF1198 domain-containing protein	CDS	0.881084	0.000255351	0.000780807	11.4805	11.0617	10.5261	20.5694	21.8675	18.4753
DN756_05660		MbeD/MobD like protein	CDS	0.295176	0.0174588	0.0309844	42.4815	38.874	38.8363	54.3713	46.7169	46.4126
DN756_05665		cold-shock protein CspB	CDS	3.33	1.18469e-09	3.81838e-08	12.6401	10.5086	7.71407	114.9	92.8772	102.654
DN756_05670		ABC transporter substrate-binding protein	CDS	-1.82819	8.95049e-09	1.81895e-07	206.957	227.199	238.604	61.1404	73.117	55.1813
DN756_05675		ABC transporter permease	CDS	-1.32496	0.00070242	0.00189764	24.0432	30.8938	41.6864	7.29317	15.188	16.0283
DN756_05680		ABC transporter permease	CDS	-1.04009	0.000124613	0.000420608	17.0854	21.2543	29.6783	11.311	11.6494	10.1145
DN756_05685		ATP-binding cassette domain-containing protein	CDS	-0.646295	0.00439676	0.00926957	31.2717	35.7135	54.4165	25.3296	28.9446	23.2879
DN756_05690		ABC transporter ATP-binding protein	CDS	-0.356591	0.0352664	0.0574123	10.7847	11.2592	13.9081	9.08371	10.059	8.93178
DN756_05695		urease subunit gamma	CDS	-3.71786	7.20042e-13	3.22192e-10	96.6368	88.1381	98.0408	6.98747	7.51447	6.97413
DN756_05700		urease subunit beta	CDS	-3.66194	1.51451e-10	8.93128e-09	164.63	188.642	184.606	10.4375	16.4603	15.5388
DN756_05705		urease subunit alpha	CDS	-3.51233	5.41392e-12	1.06422e-09	600.81	722.25	710.872	54.3276	67.1531	56.7311
DN756_05710	ureE	urease accessory protein UreE	CDS	-2.99069	1.9411e-10	1.02729e-08	139.312	173.195	189.204	21.6612	23.4181	18.0267
DN756_05715		urease accessory protein UreF	CDS	-2.80788	9.30617e-10	3.28341e-08	71.6659	95.6442	100.739	11.7477	12.6831	13.8259
DN756_05720	ureG	urease accessory protein UreG	CDS	-2.3766	1.86024e-09	5.36998e-08	41.4379	52.8591	53.8085	8.9527	10.7747	8.76864
DN756_05725		urease accessory protein UreD	CDS	-1.95551	1.84154e-09	5.36998e-08	59.451	69.0171	72.0106	16.3769	18.4482	16.8439
DN756_05730	yut	urea transporter	CDS	-1.64637	9.66289e-09	1.89194e-07	66.0223	77.0764	64.3725	22.5783	23.5374	20.1475
DN756_05735		HoxN/HupN/NixA family nickel/cobalt transporter	CDS	-0.566091	0.24541	0.310467	18.6316	27.8123	25.4602	7.07482	11.0928	30.3436
DN756_05740	hdeB	acid-activated periplasmic chaperone HdeB	CDS	-0.493811	3.01764e-05	0.000124818	392.964	401.145	423.286	287.491	290.361	286.673
DN756_05750		voltage-gated potassium channel protein	CDS	-1.68386	3.98874e-08	5.81821e-07	53.9233	61.4715	66.0826	16.6389	20.0783	19.7396
DN756_05755		fluoride ion transporter CrcB	CDS	-2.47665	2.8671e-07	2.73967e-06	7.03516	8.65183	5.54805	1.22281	1.27229	1.3051
DN756_05760	crcB	fluoride efflux transporter CrcB	CDS	-2.25674	1.4969e-06	1.05447e-05	5.75955	4.89875	7.10606	0.873434	1.31205	1.50902
DN756_05770		PTS sugar transporter subunit IIB	CDS	-1.79013	2.30064e-06	1.47115e-05	7.80826	7.19011	7.67607	1.65952	2.50482	2.36549
DN756_05775		PTS N,N'-diacetylchitobiose transporter subunit IIC	CDS	-1.23511	2.57983e-07	2.54774e-06	44.8781	47.7628	54.6065	20.9187	22.8217	18.8016
DN756_05780		PTS N,N'-diacetylchitobiose transporter subunit IIA	CDS	-0.657806	0.0065535	0.0131133	8.73597	11.8518	12.0841	5.41529	7.35543	7.91217
DN756_05785	chbR	transcriptional regulator ChbR	CDS	-1.47586	6.38067e-07	5.15448e-06	19.7526	23.9802	26.0302	8.16661	8.82652	8.07531
DN756_05790		chitooligosaccharide deacetylase	CDS	-1.30167	0.000221382	0.000693374	20.9122	27.7728	31.8063	8.47231	12.6831	11.4604
DN756_05795		hypothetical protein	CDS	1.7294	7.71181e-06	4.00956e-05	2.55121	1.9753	1.59601	7.68622	5.88435	6.77021
DN756_05800		hypothetical protein	CDS	0.209304	0.125178	0.172878	25.1256	24.4543	19.9882	26.0283	29.1037	25.2863
DN756_05805		hypothetical protein	CDS	0.873928	0.0141914	0.0257617	1.89408	1.77777	2.24202	2.83866	4.45302	3.54824
DN756_05810	seqA	replication initiation negative regulator SeqA	CDS	0.0830441	0.317614	0.3892	267.684	252.799	234.386	261.637	266.982	270.971
DN756_05815		alpha-D-glucose phosphate-specific phosphoglucomutase	CDS	-0.00264628	0.985685	0.987838	503.787	646.873	669.224	534.192	624.973	657.363
DN756_05820		hypothetical protein	CDS	-0.327876	0.468141	0.541009	1.15964	1.26419	1.14001	1.52851	0.755423	0.570981
DN756_05825		EamA family transporter	CDS	0.730325	0.00933512	0.0178405	12.4468	12.9975	13.1861	18.6041	25.3663	20.1067
DN756_05830	kdpE	two-component system response regulator KdpE	CDS	0.253454	0.112971	0.158297	78.3145	63.5653	52.4024	69.5253	86.6748	75.3695
DN756_05835	kdbD	two-component system sensor histidine kinase KdbD	CDS	-0.260514	0.0405369	0.0646746	61.4224	73.2443	84.1327	58.8258	63.2965	60.524
DN756_05840	kdpC	potassium-transporting ATPase subunit KdpC	CDS	-0.480168	0.00315097	0.00691137	29.1457	34.0937	35.0363	25.81	24.0542	20.5961
DN756_05845		potassium-transporting ATPase subunit B	CDS	-0.779713	3.41446e-06	2.01644e-05	84.0354	91.7726	88.0847	46.7724	52.8796	54.0393
DN756_05850		potassium-transporting ATPase A chain	CDS	-0.897665	0.000128974	0.000432921	118.013	92.2072	86.4887	55.07	61.0302	43.1499
DN756_05865		DUF2517 family protein	CDS	0.814033	0.000119352	0.000405168	13.2586	11.1012	10.5261	20.089	23.1795	18.0675
DN756_05870		T cell receptor alpha chain	CDS	0.785347	0.107039	0.151114	1.12099	0.316049	0.608005	0.917106	1.39157	1.22353
DN756_05875		DUF1722 domain-containing protein	CDS	0.585677	0.000237713	0.000737803	60.4173	51.5554	55.0625	87.7364	86.0387	76.9193
DN756_05880		deoxyribodipyrimidine photo-lyase	CDS	0.0796339	0.410511	0.483854	132.083	145.461	147.707	141.846	155.975	151.555
DN756_05885		3',5'-cyclic-nucleotide phosphodiesterase	CDS	-0.617365	2.08311e-05	9.13823e-05	130.189	137.244	148.429	89.789	93.1953	88.0942
DN756_05890		type 2 GTP cyclohydrolase I	CDS	-0.25386	0.0815919	0.119734	68.5735	88.6121	91.7708	67.7785	74.0314	66.9679
DN756_05895	pxpB	5-oxoprolinase subunit PxpB	CDS	-1.3068	8.3086e-08	1.02382e-06	135.678	126.577	108.149	47.6458	53.2374	48.8189
DN756_05900		biotin-dependent carboxyltransferase family protein	CDS	-1.24866	2.27534e-08	3.71249e-07	122.651	120.059	114.267	47.2528	49.8181	53.142
DN756_05905		LamB/YcsF family protein	CDS	-1.48161	1.60328e-06	1.11232e-05	89.1378	69.8467	62.8145	32.3607	22.7422	24.3483
DN756_05910		DUF969 domain-containing protein	CDS	-1.30481	1.14255e-07	1.32858e-06	88.0555	76.6023	72.8466	33.6709	34.0735	28.3859
DN756_05915		DUF979 domain-containing protein	CDS	-0.946466	2.49705e-06	1.56654e-05	109.702	100.661	97.9648	50.2225	53.6748	56.0785
DN756_05920	pcp	pyroglutamyl-peptidase I	CDS	-0.992581	5.47223e-06	3.01414e-05	109.316	95.3282	84.3227	51.0522	52.2037	41.9671
DN756_05925		uracil-DNA glycosylase	CDS	0.93415	1.65037e-06	1.13926e-05	185.272	215.466	210.94	374.529	390.116	404.132
DN756_05930	grcA	autonomous glycyl radical cofactor GrcA	CDS	-0.326856	0.00648528	0.0130043	1044.37	1024.04	903.686	710.582	862.971	795.989
DN756_05935		DUF2974 domain-containing protein	CDS	0.972412	4.0518e-07	3.62816e-06	23.4634	24.6518	24.3582	47.6458	46.2001	48.3703
DN756_05940		hypothetical protein	CDS	-0.0565008	0.75626	0.799652	11.9057	15.6444	14.4781	10.0882	14.5518	15.7428
DN756_05945	srmB	ATP-dependent RNA helicase SrmB	CDS	1.24966	1.99424e-05	8.86138e-05	464.514	642.922	697.914	1237.83	1480.71	1574.32
DN756_05950		tRNA1(Val) (adenine(37)-N6)-methyltransferase	CDS	0.583449	0.000100498	0.000349943	66.6794	69.0171	62.5485	105.118	102.181	89.7664
DN756_05955		L-aspartate oxidase	CDS	-0.134949	0.208405	0.26977	606.57	658.606	664.474	584.415	602.589	570.329
DN756_05960	rpoE	RNA polymerase sigma factor RpoE	CDS	-0.751407	3.50623e-06	2.05592e-05	1218.09	1259.49	1232.16	799.541	747.431	656.71
DN756_05965	rseA	anti-sigma-E factor RseA	CDS	-0.884473	6.56709e-07	5.28439e-06	4353.41	4481.53	4513.56	2249.79	2489.04	2491.84
DN756_05970	rseB	sigma-E factor regulatory protein RseB	CDS	-0.233229	0.151083	0.204214	1777.38	2146.8	2285.19	1609.65	1838.3	1834.52
DN756_05975	rseC	SoxR-reducing system protein RseC	CDS	0.398978	0.219646	0.282197	127.367	192.118	220.554	158.441	255.094	298.501
DN756_05980		hypothetical protein	CDS	-0.263417	0.308799	0.38028	1.89408	2.29135	2.05202	2.18359	1.43133	1.59059
DN756_05985		elongation factor 4	CDS	0.354053	0.0373535	0.0603031	536.373	676.581	712.468	717.613	836.094	907.248
DN756_05990		signal peptidase I	CDS	0.0681126	0.443213	0.51654	258.948	253.155	275.844	285.613	251.118	289.324
DN756_05995		ribonuclease III	CDS	0.416902	0.000242761	0.000750089	446.385	424.453	423.476	598.914	580.204	548.876
DN756_06000		GTPase Era	CDS	0.618878	0.000581864	0.00161312	413.451	470.912	463.186	626.864	707.433	735.098
DN756_06005	recO	DNA repair protein RecO	CDS	1.47318	4.92608e-08	6.84675e-07	74.4104	91.7331	93.0628	220.28	239.906	259.47
DN756_06010		pyridoxine 5'-phosphate synthase	CDS	-0.0728083	0.37201	0.446282	198.569	215.466	198.932	187.876	197.722	197.192
DN756_06015		holo-ACP synthase	CDS	-0.214544	0.0832158	0.121641	41.8631	44.9579	38.8363	37.0773	34.5506	36.6652
DN756_06020		YfhL family 4Fe-4S dicluster ferredoxin	CDS	0.789749	1.6283e-05	7.46846e-05	131.735	131.081	112.519	231.897	226.03	190.952
DN756_06025		MurR/RpiR family transcriptional regulator	CDS	0.461976	0.00256653	0.00578626	17.124	16.0395	16.5301	25.4169	22.782	20.2698
DN756_06030	murQ	N-acetylmuramic acid 6-phosphate etherase	CDS	-0.617926	0.000193659	0.000618271	35.8716	35.0024	31.8443	23.015	20.8735	23.0432
DN756_06035	yfhb	phosphatidylglycerophosphatase C	CDS	-0.571486	7.88174e-05	0.00028366	70.3516	69.0171	60.9145	43.0603	46.8362	44.8628
DN756_06040	tadA	tRNA adenosine(34) deaminase TadA	CDS	0.131133	0.364353	0.438243	28.9137	28.1678	21.7362	24.7182	30.4952	31.0777
DN756_06045	mltF	membrane-bound lytic murein transglycosylase MltF	CDS	1.00709	3.83093e-06	2.20867e-05	100.773	110.34	118.903	207.528	219.748	236.019
DN756_06050		phosphoribosylformylglycinamidine synthase	CDS	1.08439	1.50466e-07	1.64765e-06	258.368	301.194	321.065	621.055	614.079	632.239
DN756_06065		hypothetical protein	CDS	0.684062	0.0580855	0.088938	1.23695	0.711109	0.836007	1.87788	1.39157	1.22353
DN756_06070		sensor histidine kinase	CDS	0.142548	0.202263	0.262891	90.4134	94.3405	98.1928	112.062	106.276	94.008
DN756_06075	qseG	two-component system QseEF-associated lipoprotein QseG	CDS	0.225168	0.0144711	0.0262463	178.778	184.849	183.998	205.257	215.852	219.012
DN756_06080	glrR	two-component system response regulator GlrR	CDS	0.371778	0.000934462	0.00243219	256.088	267.298	283.596	334.089	338.111	371.994
DN756_06085		NAD+ synthase	CDS	0.536941	3.06896e-05	0.000126434	293.08	324.147	324.789	453.924	451.902	460.945
DN756_06090		nitrogen regulatory protein P-II	CDS	0.372471	0.00965233	0.0183195	29.1457	33.2641	34.4283	39.4792	43.1386	42.742
DN756_06095		hypothetical protein	CDS	-1.22889	0.00239019	0.0054362	18.7475	11.7333	10.8301	6.90013	6.16266	4.56785
DN756_06100		flavohemoprotein	CDS	-0.349789	0.0123027	0.0226931	44.221	41.7184	51.3384	35.9855	31.4097	40.3357
DN756_06105		serine hydroxymethyltransferase	CDS	0.654107	1.23684e-05	5.92995e-05	526.864	567.465	585.699	963.179	839.473	841.137
DN756_06110		hypothetical protein	CDS	1.62549	2.19231e-05	9.56216e-05	2.62852	1.73827	3.49603	8.03559	9.06507	7.21883
DN756_06115		attachment protein	CDS	-2.04503	1.97452e-10	1.03175e-08	10529.9	10125.6	9192.7	2622.05	2232.23	2378.46
DN756_06120		3-phenylpropionate MFS transporter	CDS	0.15168	0.309182	0.380532	57.0544	50.8838	47.9184	67.8222	57.2133	48.1256
DN756_06125	csiE	stationary phase inducible protein CsiE	CDS	1.74617	5.62142e-09	1.27501e-07	49.6327	58.2715	65.7406	200.584	184.721	197.274
DN756_06130		DUF1007 family protein	CDS	-0.743546	9.48547e-06	4.74384e-05	60.4947	55.0715	51.8324	35.2867	32.682	32.0157
DN756_06135		nickel/cobalt transporter	CDS	-0.23075	0.0919874	0.132585	49.5554	59.7727	52.4404	44.9819	47.5121	45.3522
DN756_06140		inositol-1-monophosphatase	CDS	1.60367	1.35458e-09	4.11155e-08	382.218	385.066	396.761	1108.17	1130.51	1299.06
DN756_06145	trmJ	tRNA (cytosine(32)/uridine(32)-2'-O)-methyltransferase TrmJ	CDS	0.382958	0.000883094	0.00231896	562.388	583.623	599.303	683.724	786.276	805.899
DN756_06150		Fe-S cluster assembly transcriptional regulator IscR	CDS	0.305526	0.00455574	0.00954121	257.788	273.935	280.404	325.747	336.163	341.773
DN756_06155		IscS subfamily cysteine desulfurase	CDS	0.461281	0.00082697	0.00218969	513.296	580.028	612.983	723.247	793.154	832.776
DN756_06160	iscU	Fe-S cluster assembly scaffold IscU	CDS	0.155796	0.0816906	0.119794	194.472	212.187	200.338	217.485	231.676	227.047
DN756_06165		iron-sulfur cluster assembly accessory protein	CDS	0.146453	0.16027	0.213969	114.302	102.123	99.0668	127.609	114.387	107.222
DN756_06170		hypothetical protein	CDS	0.194153	0.69726	0.746535	0.618476	0.434567	0.380003	0.26203	0.834941	0.530197
DN756_06175		co-chaperone protein HscB	CDS	0.263321	0.01698	0.0302387	128.488	137.876	130.265	168.398	166.789	140.869
DN756_06180	hscA	Fe-S protein assembly chaperone HscA	CDS	0.361945	0.00342815	0.00744812	309.431	362.942	365.411	408.592	469.754	455.358
DN756_06185	fdx	ISC system 2Fe-2S type ferredoxin	CDS	-0.113194	0.433945	0.507026	21.492	19.0814	23.9782	20.7877	17.4145	21.4934
DN756_06190	iscX	Fe-S cluster assembly protein IscX	CDS	-0.228787	0.151424	0.204608	26.0146	26.7851	23.1802	26.1593	19.0844	19.6173
DN756_06195		peptidase B	CDS	-0.506025	0.000203462	0.000645079	429.763	398.3	360.471	276.398	292.229	268.28
DN756_06200	sseB	enhanced serine sensitivity protein SseB	CDS	0.0264721	0.774813	0.816968	120.796	118.479	105.337	112.673	118.363	119.947
DN756_06205		gluconate 5-dehydrogenase	CDS	0.788444	0.00167789	0.00401061	6.88054	7.1506	6.08005	12.9705	12.6831	9.09492
DN756_06210		autotransporter outer membrane beta-barrel domain-containing protein	CDS	0.253575	0.194437	0.253918	5.02511	4.50369	3.80003	6.15771	4.81085	4.93491
DN756_06215		autotransporter outer membrane beta-barrel domain-containing protein	CDS	-0.194809	0.585534	0.647144	2.20332	1.69876	1.74801	1.04812	1.59036	2.28392
DN756_06225		exotoxin	CDS	0.298591	0.0816366	0.119757	5.60494	6.28147	5.77605	7.72989	7.51447	6.48472
DN756_06230		nucleoside-diphosphate kinase	CDS	-0.459728	6.68156e-05	0.000244951	537.687	546.369	543.367	410.732	392.661	379.947
DN756_06235	rlmN	bifunctional tRNA (adenosine(37)-C2)-methyltransferase TrmG/ribosomal RNA large subunit methyltransferase RlmN	CDS	0.243218	0.168221	0.223213	690.915	927.129	1023.92	919.944	1047.81	1159.34
DN756_06240	pilW	type IV pilus biogenesis/stability protein PilW	CDS	-0.0513749	0.550564	0.616247	213.606	223.565	239.402	215.913	217.164	219.828
DN756_06245	rodZ	cytoskeleton protein RodZ	CDS	0.431827	0.00304586	0.00670935	478.855	517.214	561.569	727.876	708.268	665.03
DN756_06250		4-hydroxy-3-methylbut-2-en-1-yl diphosphate synthase (flavodoxin)	CDS	0.488326	9.62624e-05	0.000337901	543.795	545.302	552.487	730.715	742.899	829.228
DN756_06255		histidine--tRNA ligase	CDS	0.149145	0.0951473	0.136567	838.421	822.319	747.048	881.033	910.165	878.822
DN756_06260		hypothetical protein	CDS	0.00554419	0.962954	0.969002	376.574	436.937	436.928	370.249	426.854	458.131
DN756_06265	bamB	outer membrane protein assembly factor BamB	CDS	-0.0508495	0.573589	0.636842	472.554	523.021	502.402	487.333	478.938	479.828
DN756_06270	der	ribosome biogenesis GTPase Der	CDS	0.351172	0.0205221	0.0357472	503.362	591.366	584.787	657.215	727.75	757.407
DN756_06275		AEC family transporter	CDS	-0.072357	0.525026	0.593782	42.9841	48.3554	43.7004	47.3401	43.3374	37.7663
DN756_06280		primosomal protein N' (replication factor Y) - superfamily II helicase	CDS	0.109558	0.327449	0.399795	21.8786	24.7703	25.0802	27.6005	25.2868	24.5114
DN756_06285		exodeoxyribonuclease VII large subunit	CDS	0.380166	0.0032876	0.00718926	440.548	462.458	479.26	669.749	588.077	541.209
DN756_06290	guaB	IMP dehydrogenase	CDS	1.41503	2.15252e-07	2.19398e-06	773.365	991.049	1097.37	2498.89	2458.26	2674.27
DN756_06295		GMP synthase (glutamine-hydrolyzing)	CDS	1.35192	1.11392e-07	1.30633e-06	619.094	738.092	794.321	1940.03	1691.95	1859.81
DN756_06300		Hcp family type VI secretion system effector	CDS	2.04683	8.22787e-08	1.01996e-06	2.24197	1.89629	2.20402	9.2584	7.83254	9.17648
DN756_06305		DUF1240 domain-containing protein	CDS	2.61846	0.00147896	0.00358915	0.154619	0.0790122	0.418004	1.39749	0.795182	1.91687
DN756_06310		DUF1240 domain-containing protein	CDS	2.01958	0.000410778	0.00118167	0.386547	0.592591	1.10201	1.87788	3.14097	3.46667
DN756_06315		DUF1240 domain-containing protein	CDS	1.81657	0.00292627	0.00647703	0.541166	0.355555	0.760006	1.52851	2.14699	2.20236
DN756_06320		DUF1240 domain-containing protein	CDS	0.726656	0.0481484	0.0752581	2.97641	2.52839	1.59601	4.19248	4.05543	3.50746
DN756_06325		hypothetical protein	CDS	-0.0848515	0.608226	0.668822	12.4855	11.1407	13.2621	14.0186	9.82049	10.971
DN756_06330		hypothetical protein	CDS	-0.162044	0.503468	0.574597	5.52763	6.36048	4.86404	6.59443	5.00965	3.3851
DN756_06335		IS6 family transposase	CDS	0.0763658	0.807958	0.843757	126.865	90.8245	74.0246	127.521	105.242	74.8393
DN756_06340		hypothetical protein	CDS	-0.974628	8.67564e-06	4.39963e-05	38.8093	32.3555	30.4763	15.5471	18.2494	17.9043
DN756_06345		IS1 family transposase	CDS	1.75908	0.00114065	0.0028589	1.39157	1.14568	0.456004	4.9349	2.46506	2.77334
DN756_06350		DUF943 family protein	CDS	1.4884	0.0519004	0.0804525	0.0773095	0.237036	0.304003	0.26203	0.914459	0.570981
DN756_06355		DUF3289 family protein	CDS	0.797951	0.0510798	0.079299	1.23695	0.553085	0.760006	1.13546	1.5506	1.75373
DN756_06360		DUF3289 family protein	CDS	0.597204	0.43687	0.510156	0.541166	0.316049	0.0760006	0.742419	0.318073	0.367059
DN756_06365	thiD	bifunctional hydroxymethylpyrimidine kinase/phosphomethylpyrimidine kinase	CDS	-1.03314	2.78873e-06	1.73111e-05	41.1286	44.9579	40.6223	20.9187	22.2253	18.7608
DN756_06370		hypothetical protein	CDS	-1.08471	1.11014e-05	5.44257e-05	106.726	104.336	116.129	56.2928	53.1579	44.822
DN756_06375		hypothetical protein	CDS	-0.960078	7.34787e-06	3.8666e-05	270.119	291.278	312.553	140.972	155.06	153.186
DN756_06380		hypothetical protein	CDS	0.738226	0.000296082	0.000880789	21.6466	20.7802	22.6862	36.5532	35.8627	36.2165
DN756_06385	yegS	lipid kinase YegS	CDS	-0.588264	0.00112064	0.00282246	39.6598	35.595	31.1983	25.2422	23.3386	22.2275
DN756_06390		U32 family peptidase	CDS	0.731025	0.00129807	0.00319334	441.553	553.401	608.347	775.391	902.969	982.822
DN756_06395		DUF1508 domain-containing protein	CDS	0.894764	6.00491e-06	3.25733e-05	60.7652	69.6887	80.6747	135.557	121.583	135.445
DN756_06400	baeR	two-component system response regulator BaeR	CDS	1.45961	1.44243e-08	2.58884e-07	78.5078	85.5307	95.2668	231.023	240.662	241.525
DN756_06405	baeS	two-component system sensor histidine kinase BaeS	CDS	2.31854	6.57697e-11	5.22111e-09	26.3625	26.6271	26.6002	129.574	134.823	132.672
DN756_06410		MFS transporter	CDS	2.76975	1.75134e-10	9.51255e-09	45.8445	43.0616	40.6223	332.735	291.871	258.858
DN756_06415	mdtC	multidrug transporter subunit MdtC	CDS	3.06381	1.41132e-10	8.73474e-09	43.6798	35.99	33.0223	334.176	309.525	298.705
DN756_06420		multidrug resistance protein MdtB	CDS	3.97475	2.39115e-13	2.46767e-10	28.4112	27.9308	27.1322	428.376	433.811	450.423
DN756_06425		multidrug resistance protein MdtA	CDS	3.849	1.18412e-09	3.81838e-08	15.0753	13.8666	10.4881	201.414	188.299	178.554
DN756_06430		ABC transporter ATP-binding protein	CDS	0.352669	0.00960912	0.0182695	39.6211	34.4888	38.0003	54.546	43.576	45.0667
DN756_06435		PLP-dependent aminotransferase family protein	CDS	0.330539	0.0695551	0.104106	9.3931	9.0864	6.99206	12.5338	10.4964	9.01335
DN756_06440		4-aminobutyrate--2-oxoglutarate transaminase	CDS	-0.252483	0.268755	0.335929	2.93776	3.71357	4.18004	3.10069	3.37952	2.6102
DN756_06445		ABC transporter substrate-binding protein	CDS	-0.158533	0.385825	0.459783	10.862	8.41479	7.18206	8.16661	7.95182	7.58589
DN756_06450		ABC transporter permease	CDS	-0.424746	0.0750156	0.11107	11.751	12.879	11.5901	10.0008	10.4964	6.48472
DN756_06455		ABC transporter permease	CDS	-0.0309988	0.875122	0.898409	5.7209	4.70122	5.13004	4.80389	5.88435	4.52707
DN756_06460		molecular chaperone	CDS	1.50797	5.31476e-06	2.95678e-05	77.3095	109.353	118.523	226.438	321.373	320.157
DN756_06465	mgtE	magnesium transporter	CDS	-1.51434	3.21672e-07	3.02557e-06	146.579	179.911	190.42	54.5896	60.7121	65.6221
DN756_06470		DUF2633 family protein	CDS	-1.81756	3.04415e-07	2.88461e-06	19.5593	21.7283	25.5742	7.16216	5.20844	6.60707
DN756_06475	ppx	exopolyphosphatase	CDS	-1.92577	1.21174e-09	3.81838e-08	373.289	431.367	468.81	106.865	116.216	112.075
DN756_06480	ppk1	polyphosphate kinase 1	CDS	-1.92526	2.84929e-10	1.35194e-08	528.333	571.89	581.139	146.431	157.168	139.075
DN756_06485		ABC transporter permease subunit	CDS	-0.0818145	0.52732	0.596214	58.214	59.1801	56.3545	48.5193	48.5061	67.1311
DN756_06490	pstA	phosphate ABC transporter permease PstA	CDS	-0.535245	0.0012881	0.00317449	65.713	59.5752	54.9105	49.2617	38.6458	36.4612
DN756_06495	pstB	phosphate ABC transporter ATP-binding protein	CDS	-0.187076	0.0703947	0.10502	34.596	33.5407	33.0603	27.5132	30.694	30.6698
DN756_06500		YkgJ family cysteine cluster protein	CDS	-0.609966	0.0246619	0.04219	3.51758	3.35802	3.61003	2.35827	2.26627	2.24314
DN756_06505	speG	spermidine N1-acetyltransferase	CDS	-0.18807	0.121524	0.168509	138.113	129.145	119.169	124.77	97.9266	116.521
DN756_06510		phosphoribosylglycinamide formyltransferase	CDS	0.118981	0.457194	0.530437	35.717	47.5653	50.0084	37.9507	52.482	54.284
DN756_06515		phosphoribosylformylglycinamidine cyclo-ligase	CDS	0.280187	0.031649	0.0524266	140.974	162.054	183.694	179.316	203.646	208.082
DN756_06520		uracil phosphoribosyltransferase	CDS	0.367763	0.0805031	0.118304	77.9666	95.4072	110.315	105.467	126.235	134.344
DN756_06525		uracil permease	CDS	0.384068	0.0406729	0.0648504	51.72	68.6221	79.6867	77.8666	86.7146	96.455
DN756_06530		DnaA regulatory inactivator Hda	CDS	0.740242	3.15346e-05	0.000129527	334.325	366.221	338.925	615.334	612.608	508.459
DN756_06535	arsC	arsenate reductase (glutaredoxin)	CDS	-1.67004	5.5882e-08	7.53979e-07	114.109	125.155	142.463	35.5051	39.441	44.9852
DN756_06540		M48 family peptidase	CDS	-1.24008	3.4298e-08	5.24056e-07	456.474	530.843	568.561	216	216.806	225.864
DN756_06545		AI-2E family transporter	CDS	-0.105459	0.426203	0.498969	69.9264	67.6344	57.7605	66.905	64.4892	50.1648
DN756_06550		hypothetical protein	CDS	-0.438146	0.0161549	0.0289192	18.7089	16.9481	19.5702	13.2325	12.6831	14.8455
DN756_06555		hypothetical protein	CDS	0.0379642	0.913863	0.930544	0.966368	1.54074	1.44401	1.26648	0.8747	1.91687
DN756_06560		thioredoxin-dependent thiol peroxidase	CDS	0.84128	2.32249e-06	1.47792e-05	57.2477	55.19	60.1545	113.153	95.8989	100.207
DN756_06565		glycine cleavage system transcriptional repressor	CDS	0.600496	3.69019e-05	0.000147536	206.262	207.762	232.524	342.867	299.664	337.817
DN756_06570		4-hydroxy-tetrahydrodipicolinate synthase	CDS	0.607694	0.000294954	0.000879747	401.855	449.105	507.76	674.728	663.897	731.835
DN756_06575	bamC	outer membrane protein assembly factor BamC	CDS	0.538498	0.000293663	0.00087653	658.522	774.714	788.089	1008.6	1076.6	1141.19
DN756_06580		phosphoribosylaminoimidazolesuccinocarboxamide synthase	CDS	0.390433	0.00256073	0.00577633	123.966	135.229	142.957	186.041	156.73	184.386
DN756_06585		hypothetical protein	CDS	0.425066	0.00799318	0.0156082	75.454	91.8516	92.9108	110.096	115.699	123.577
DN756_06590		DUF441 domain-containing protein	CDS	0.27476	0.0703425	0.10501	21.608	28.7999	28.9562	28.9543	34.9085	32.1381
DN756_06595		tRNA(Met) cytidine acetyltransferase	CDS	0.159139	0.151599	0.20471	82.5665	98.9232	92.9108	95.1606	99.358	111.872
DN756_06600		YpfN family protein	CDS	0.14335	0.320461	0.392425	25.0483	32.316	32.9083	36.9026	27.8711	34.9522
DN756_06605		D-alanyl-D-alanine carboxypeptidase family protein	CDS	0.289114	0.0645336	0.0972954	107.344	139.061	151.545	143.068	154.424	188.75
DN756_06610	dapE	succinyl-diaminopimelate desuccinylase	CDS	0.434745	0.00420208	0.00890918	203.942	243.16	258.82	296.094	324.991	333.086
DN756_06615		ArsC family reductase	CDS	0.567575	0.000888455	0.0023286	45.9218	58.8641	62.8525	88.3915	75.9399	84.1382
DN756_06620		tetratricopeptide repeat protein	CDS	0.463394	0.0384473	0.0617551	27.1743	24.2172	24.9662	43.1913	29.3422	32.7906
DN756_06625		ABC transporter substrate-binding protein	CDS	-3.65327	1.46529e-08	2.59601e-07	405.372	311.15	272.614	31.6183	23.935	23.084
DN756_06630		iron ABC transporter permease	CDS	-3.18698	1.66985e-06	1.15077e-05	360.069	227.634	183.542	31.8367	26.8374	26.0204
DN756_06635		ABC transporter ATP-binding protein	CDS	-2.43826	1.87849e-06	1.26308e-05	235.794	152.177	141.019	37.8634	31.4892	28.2636
DN756_06640		hypothetical protein	CDS	-0.816713	0.0959568	0.137587	1.85543	1.85679	0.912008	1.22281	0.914459	0.489412
DN756_06645		sulfatase	CDS	-3.00827	1.34459e-10	8.67261e-09	67.9937	57.4418	66.4246	8.90903	7.35543	7.58589
DN756_06650		anaerobic sulfatase maturase	CDS	-1.52526	1.83274e-06	1.23823e-05	7.11247	8.49381	8.89208	3.36272	2.6241	2.52863
DN756_06655		metal-dependent hydrolase	CDS	-1.25054	0.0352846	0.0574123	2.51256	1.85679	0.646005	0.436717	0.914459	0.734119
DN756_06660		hypothetical protein	CDS	-0.971173	0.00773764	0.0151595	1.73946	1.42222	1.40601	1.00445	0.755423	0.570981
DN756_06665	acrD	multidrug efflux RND transporter permease AcrD	CDS	-0.116802	0.493351	0.565929	15.5005	15.9209	15.1241	17.8181	13.9157	11.2157
DN756_06670		hypothetical protein	CDS	-0.134143	0.502597	0.573924	6.72592	6.43949	4.40804	5.02225	6.16266	4.81256
DN756_06675		DNA-binding response regulator	CDS	-1.91864	6.04596e-08	8.12955e-07	105.102	90.3109	68.9706	21.7922	25.8832	22.2275
DN756_06680	napF	ferredoxin-type protein NapF	CDS	-2.33971	4.01785e-10	1.76443e-08	119.907	112.592	106.135	21.1371	24.6904	21.0447
DN756_06685	napD	chaperone NapD	CDS	-1.85959	2.24641e-07	2.2768e-06	17.7812	18.1333	17.9362	3.84311	4.93013	6.03609
DN756_06690		periplasmic nitrate reductase subunit alpha	CDS	-1.86737	3.81452e-08	5.64384e-07	402.705	497.895	560.391	110.664	139.952	149.76
DN756_06695		nitrate reductase cytochrome c-type subunit	CDS	-1.86791	2.27243e-07	2.29354e-06	53.846	62.5776	81.8907	15.2851	21.3904	17.6188
DN756_06700	napC	cytochrome c-type protein NapC	CDS	-1.22204	1.77374e-06	1.20427e-05	30.228	33.8567	38.5703	13.8003	15.4663	14.7232
DN756_06705	nudK	GDP-mannose pyrophosphatase NudK	CDS	0.185909	0.151886	0.204901	41.7471	50.0542	42.7504	47.9515	52.641	52.4487
DN756_06710		NADP-dependent oxaloacetate-decarboxylating malate dehydrogenase	CDS	-1.06474	2.76422e-07	2.6723e-06	350.792	379.969	389.769	156.17	190.526	188.954
DN756_06715		YaiI/YqxD family protein	CDS	0.785017	0.0018859	0.00442581	30.228	48.3949	49.2864	74.3729	69.817	76.226
DN756_06720		coproporphyrinogen III oxidase	CDS	0.483152	0.000374517	0.00108797	127.677	147.99	148.429	191.631	210.008	191.156
DN756_06725		N-acetyltransferase	CDS	-0.75128	0.000241024	0.000745951	17.8585	15.4864	13.9081	8.9527	10.4169	8.68707
DN756_06735		hypothetical protein	CDS	-0.519874	0.0366835	0.0593841	2.97641	4.06913	3.72403	2.13991	2.58434	2.77334
DN756_06740		autotransporter outer membrane beta-barrel domain-containing protein	CDS	-0.406764	0.0226198	0.0389711	8.34942	10.3901	9.00608	7.42419	6.00362	7.50432
DN756_06745		YgiW/YdeI family stress tolerance OB fold protein	CDS	-1.15394	1.19428e-06	8.66433e-06	42.0177	39.8616	48.6784	20.8751	19.2036	18.5977
DN756_06750		RpoE-regulated lipoprotein	CDS	-0.439622	0.00581883	0.0118093	44.8781	43.7332	36.2523	28.867	34.7494	28.4267
DN756_06755		Dyp-type peroxidase	CDS	-0.707848	0.000100633	0.000349968	258.561	288.789	260.454	136.954	195.814	161.751
DN756_06760		N-acetylneuraminate lyase	CDS	0.00720681	0.938981	0.95026	86.3547	83.8714	92.3028	85.9022	85.3628	92.5805
DN756_06765		N-acetylmannosamine-6-phosphate 2-epimerase	CDS	-0.0482682	0.799803	0.838179	52.1066	44.0493	47.2724	52.3187	42.9796	43.4354
DN756_06770		hypothetical protein	CDS	1.36726	0.0852965	0.124374	0.270583	0.0395061	0.380003	0.567732	0.795182	0.448628
DN756_06775		ROK family protein	CDS	0.0979373	0.452098	0.525263	26.4012	21.8864	25.3082	28.9543	27.3145	22.513
DN756_06780		YhcH/YjgK/YiaL family protein	CDS	0.572616	0.00193036	0.00451731	14.1863	13.7086	14.7061	18.6041	21.8277	22.9208
DN756_06785		hypothetical protein	CDS	2.55507	2.04565e-05	9.01722e-05	0.309238	0.355555	0.532005	2.27093	1.86868	2.97726
DN756_06790		MurR/RpiR family transcriptional regulator	CDS	0.184165	0.0877721	0.12731	103.788	94.222	86.7927	111.756	107.707	104.123
DN756_06795		MFS transporter	CDS	-0.271943	0.154836	0.208468	40.2782	31.7234	34.5043	32.055	29.8591	26.3059
DN756_06800		sulfate ABC transporter substrate-binding protein	CDS	-0.622251	0.115747	0.161475	459.334	256.078	194.714	260.633	189.691	140.992
DN756_06805	cysT	sulfate/thiosulfate ABC transporter permease CysT	CDS	-0.349416	0.0707277	0.105326	387.978	286.34	248.446	268.406	272.429	183.448
DN756_06810	cysW	sulfate/thiosulfate ABC transporter permease CysW	CDS	-0.434974	0.0598097	0.0911385	265.558	218.074	196.348	108.874	211.2	182.836
DN756_06815		sulfate/thiosulfate import ATP-binding protein CysA	CDS	-1.51979	8.44765e-05	0.000302183	763.586	763.731	667.438	149.052	316.522	299.724
DN756_06820	cysM	cysteine synthase CysM	CDS	-1.39429	1.50476e-07	1.64765e-06	271.936	265.718	252.892	85.4655	117.727	97.5154
DN756_06825		type III secretion protein GogB	CDS	-1.14243	0.00160447	0.00385745	54.4645	71.6245	87.1347	27.0328	33.5964	35.931
DN756_06830		DNA-binding response regulator	CDS	-0.287823	0.186612	0.24481	14.9207	14.1432	15.4281	11.3546	10.894	14.193
DN756_06835		sensor histidine kinase	CDS	-0.975495	3.41271e-06	2.01644e-05	44.8008	45.4715	47.1964	25.6353	24.1338	20.1475
DN756_06840		VWA domain-containing protein	CDS	0.179262	0.182373	0.23968	53.7687	45.0369	45.6004	58.8258	53.476	51.2252
DN756_06845		pyridoxal phosphate-dependent aminotransferase	CDS	-1.12924	0.0132731	0.0243085	1.23695	0.948146	0.912008	0.480389	0.278314	0.65255
DN756_06850		M24 family metallopeptidase	CDS	-1.53762	1.37571e-07	1.54319e-06	23.6953	24.4148	23.5982	7.99192	7.15664	9.54354
DN756_06855		DUF3311 domain-containing protein	CDS	-0.0228552	0.942929	0.953322	2.4739	1.77777	1.29201	1.74687	1.78916	1.91687
DN756_06860		sodium:solute symporter family protein	CDS	-0.60218	0.00183928	0.00432871	10.6301	11.6148	9.91808	5.89568	7.27591	7.99374
DN756_06865		CoA-disulfide reductase	CDS	0.0909848	0.731259	0.777598	4.36798	3.12098	2.47002	3.40639	4.13495	3.05883
DN756_06870		macrolide ABC transporter permease/ATP-binding protein MacB	CDS	1.20949	5.92428e-07	4.86192e-06	18.8249	16.4345	21.3942	41.7938	46.9157	42.3342
DN756_06875		efflux RND transporter periplasmic adaptor subunit	CDS	1.95871	5.14122e-09	1.19904e-07	8.38808	7.54566	8.43607	31.531	31.8868	31.3632
DN756_06880		DNA-binding response regulator	CDS	2.36809	1.71281e-11	2.07955e-09	53.1116	56.3357	50.8824	268.93	275.53	283.288
DN756_06885		HAMP domain-containing protein	CDS	2.45402	2.30229e-10	1.12469e-08	71.8978	77.0764	73.9486	374.703	439.338	407.477
DN756_06890		PTS glucose transporter subunit IIA	CDS	-0.0645792	0.535577	0.603236	304.367	304.394	294.389	248.579	299.704	315.304
DN756_06895	ptsI	phosphoenolpyruvate-protein phosphotransferase PtsI	CDS	0.182809	0.285262	0.35394	1079.59	1323.93	1384.16	1255.3	1487.43	1556.62
DN756_06900		HPr family phosphocarrier protein	CDS	-0.0676604	0.54835	0.614271	209.702	237.945	282.608	228.316	224.679	243.809
DN756_06905	cysK	cysteine synthase A	CDS	-0.375757	0.00250615	0.0056563	2259.83	1962.86	1864.22	1701.36	1558.79	1431.04
DN756_06910	cysZ	sulfate transporter CysZ	CDS	0.726298	5.19316e-05	0.000197398	88.8672	88.8097	85.2727	126.342	153.192	155.47
DN756_06915	zipA	cell division protein ZipA	CDS	0.27251	0.0964022	0.138081	903.941	746.467	629.361	1024.45	957.876	771.436
DN756_06920	ligA	NAD-dependent DNA ligase LigA	CDS	0.611235	0.00152132	0.00367897	135.833	173.392	187.038	213.817	271.515	272.725
DN756_06925		cytoplasmic protein	CDS	-0.128151	0.409744	0.483402	10.4754	7.54566	9.65208	8.86536	8.38917	8.07531
DN756_06930		hypothetical protein	CDS	-0.49703	0.0213843	0.0370305	13.3359	11.9308	9.91808	8.34129	8.58796	7.99374
DN756_06935		nucleotidyltransferase family protein	CDS	0.00392221	0.980532	0.983502	11.2485	10.074	8.47407	10.5249	10.2181	9.1357
DN756_06955		glutamate--tRNA ligase	CDS	0.682091	0.00196707	0.00459073	521.259	713.638	776.689	972.176	1102.28	1153.06
DN756_06995		NupC/NupG family nucleoside CNT transporter	CDS	-0.0288224	0.80718	0.843654	199.226	206.656	176.512	174.294	205.197	191.36
DN756_07000		divalent metal cation transporter	CDS	-0.225872	0.104346	0.147797	44.221	48.9875	43.3584	46.3357	38.5266	31.9342
DN756_07005		DUF2502 domain-containing protein	CDS	-0.119963	0.534724	0.602605	8.65866	8.61232	10.1841	7.99192	8.82652	8.44237
DN756_07010		L-glyceraldehyde 3-phosphate reductase	CDS	-0.842108	3.10773e-06	1.87554e-05	169.308	196.819	211.244	101.755	111.246	109.057
DN756_07015		LysR family transcriptional regulator	CDS	-0.897691	4.26195e-05	0.000167078	107.421	101.136	100.549	65.2018	50.7326	50.0016
DN756_07020		multidrug/biocide efflux PACE transporter	CDS	-0.327492	0.042278	0.0672797	10.5141	9.32343	8.89208	8.16661	7.59399	7.13727
DN756_07025		glucokinase	CDS	-0.715927	9.69398e-06	4.83294e-05	101.469	101.689	97.9648	66.5993	59.6386	57.0981
DN756_07030		DUF1479 domain-containing protein	CDS	-0.398632	0.00164828	0.00394898	79.1262	79.2097	79.7627	68.2152	56.1796	56.2417
DN756_07035		alanine transaminase	CDS	-0.218862	0.0443868	0.0702833	271.82	239.407	227.28	219.581	212.035	202.943
DN756_07040		cytochrome b	CDS	0.616681	0.000258095	0.000787687	19.5979	19.3975	19.3802	27.1201	30.6145	31.771
DN756_07045		hypothetical protein	CDS	0.378051	0.0229294	0.0394385	21.724	24.1382	25.0042	37.0336	26.9169	28.182
DN756_07050		hypothetical protein	CDS	-0.165922	0.558899	0.62355	3.01507	3.04197	5.66205	3.49374	3.77711	3.18118
DN756_07055		DUF4810 domain-containing protein	CDS	-0.31586	0.315934	0.387917	2.55121	3.9111	3.91403	2.44562	2.86265	3.01804
DN756_07060		lipoprotein	CDS	-0.0833576	0.756589	0.799795	3.71085	4.46419	6.87806	5.06592	5.84459	3.30353
DN756_07065		4Fe-4S dicluster domain-containing protein	CDS	0.100966	0.611176	0.671708	5.33435	7.26912	8.74007	7.2495	6.95784	8.68707
DN756_07070		molecular chaperone	CDS	-0.281019	0.0716463	0.106464	13.7611	16.237	18.4682	13.6256	12.5639	13.7035
DN756_07075		hypothetical protein	CDS	-0.335175	0.242558	0.307424	2.78314	2.37036	2.35602	2.75132	1.78916	1.42745
DN756_07080		diguanylate cyclase	CDS	-1.37594	2.25742e-05	9.75772e-05	15.3459	18.1333	18.9242	4.6292	8.86628	6.64785
DN756_07085	dmsB	dimethylsulfoxide reductase subunit B	CDS	-1.86763	1.27721e-05	6.10222e-05	7.88556	11.7333	14.7061	4.19248	2.74338	2.48785
DN756_07090		dimethyl sulfoxide reductase subunit A	CDS	-2.43856	6.54059e-08	8.58946e-07	89.3697	117.057	140.259	16.2022	24.4916	23.2063
DN756_07095		DUF4225 domain-containing protein	CDS	1.92178	4.775e-05	0.000184045	0.541166	0.711109	0.494004	2.18359	2.54458	1.91687
DN756_07100		Hcp family type VI secretion system effector	CDS	-1.61124	0.000583931	0.00161668	5.10242	4.18764	4.25604	0.567732	1.82892	1.99843
DN756_07105		DUF2127 domain-containing protein	CDS	-0.759458	0.0182673	0.0322117	6.88054	5.25431	5.96605	4.36717	4.41326	1.91687
DN756_07110		ABC transporter ATP-binding protein	CDS	0.979444	0.000163743	0.000532289	11.6351	11.5358	15.2761	31.7493	20.8735	23.2471
DN756_07115		iron ABC transporter permease	CDS	0.209473	0.155322	0.208986	58.33	45.59	47.5004	68.9576	50.5736	55.5891
DN756_07120		iron ABC transporter substrate-binding protein	CDS	-0.333347	0.0393643	0.0630318	231.967	181.688	201.706	193.204	127.786	167.461
DN756_07125		murein transglycosylase B	CDS	0.363346	0.00449744	0.00943365	117.317	144.434	147.061	177.045	174.344	174.516
DN756_07130		LuxR family transcriptional regulator	CDS	1.00769	0.101287	0.143979	0.502511	0.158024	0.380003	0.917106	0.914459	0.285491
DN756_07135		DUF1795 domain-containing protein	CDS	0.00315584	0.988712	0.990391	6.06879	4.89875	7.52406	6.68177	4.5723	7.3004
DN756_07140		OmpA family protein	CDS	-0.0949968	0.50551	0.576449	11.5964	13.9852	15.3901	13.9749	12.3253	12.0722
DN756_07145		hypothetical protein	CDS	-0.236541	0.169983	0.225334	6.03014	5.72838	6.27005	5.45896	5.72531	4.11922
DN756_07150		glycosyltransferase	CDS	-0.237338	0.1643	0.218572	10.9006	15.1703	14.5921	9.8698	12.1663	12.4392
DN756_07155		fimbrial protein	CDS	0.00610035	0.972188	0.977159	5.21839	4.26666	4.71204	4.14881	5.36748	4.73099
DN756_07160		hypothetical protein	CDS	0.369343	0.172201	0.227855	2.78314	2.96296	3.00203	5.19693	2.4253	3.71138
DN756_07165	tssG	type VI secretion system baseplate subunit TssG	CDS	-0.446946	0.169527	0.224801	1.66215	3.51604	2.77402	1.79054	1.66988	2.36549
DN756_07170	tssF	type VI secretion system baseplate subunit TssF	CDS	-0.177992	0.495825	0.567915	3.47893	5.13579	3.76203	4.36717	2.4253	4.16001
DN756_07175	tssH	type VI secretion system ATPase TssH	CDS	0.357599	0.0184899	0.0325485	10.3981	12.0889	11.8561	14.106	14.1145	15.7836
DN756_07180		type 1 fimbrial protein	CDS	-0.555614	0.0300029	0.0500816	5.37301	4.66172	7.25806	4.54186	4.1747	3.05883
DN756_07185		pilus assembly protein	CDS	-0.427956	0.275529	0.343621	3.05372	1.81728	2.16602	2.83866	1.03374	1.38667
DN756_07190		fimbrial biogenesis outer membrane usher protein	CDS	-0.520988	0.0901552	0.130308	4.98646	4.89875	4.44604	3.31905	4.45302	2.20236
DN756_07195		type 1 fimbrial protein	CDS	-0.983717	0.029282	0.0490768	1.15964	0.948146	0.684006	0.436717	0.556627	0.407844
DN756_07200	tssB	type VI secretion system contractile sheath small subunit	CDS	-0.00257449	0.993768	0.994009	1.35292	0.987652	1.90002	1.00445	1.51085	1.71294
DN756_07205	tssC	type VI secretion system contractile sheath large subunit	CDS	-0.415295	0.0824488	0.120734	6.60996	5.88641	5.13004	4.19248	4.69157	4.32314
DN756_07210		Hcp1 family type VI secretion system effector	CDS	-2.02988	0.0108743	0.0203209	2.01005	1.77777	1.17801	0.611404	0.357832	0.244706
DN756_07215	tssJ	type VI secretion system lipoprotein TssJ	CDS	-2.85509	5.38887e-05	0.000203898	1.58484	0.948146	1.14001	0.131015	0.198795	0.163137
DN756_07220	tssK	type VI secretion system baseplate subunit TssK	CDS	-1.5941	2.30224e-06	1.47115e-05	6.10745	6.08394	6.42205	1.92155	1.9482	2.28392
DN756_07225	tssL	type VI secretion system protein TssL	CDS	-1.12339	0.00122861	0.0030479	5.75955	5.33332	5.32005	3.49374	2.54458	1.50902
DN756_07230	tssM	type VI secretion system membrane subunit TssM	CDS	-0.80716	6.61419e-05	0.000243129	13.6065	15.4074	12.8441	7.59888	8.07109	8.23844
DN756_07235	tssI	type VI secretion system tip protein VgrG	CDS	-0.589859	0.00276243	0.00615064	35.1371	29.6296	27.7782	18.2548	24.7302	18.4753
DN756_07240		hypothetical protein	CDS	-0.59102	0.0411496	0.0655598	5.2957	4.5432	3.61003	2.05257	3.26025	3.58902
DN756_07245		TagK domain-containing protein	CDS	-0.610249	0.00573221	0.0116688	8.73597	8.57282	7.86607	5.63365	6.28194	4.56785
DN756_07250		ImpE family T6SS protein Cts1E	CDS	-0.609185	0.00460278	0.00962039	6.37803	7.66418	8.93008	4.41084	5.0494	5.58746
DN756_07255		type VI secretion system baseplate subunit TssE	CDS	-1.63944	4.22283e-06	2.39778e-05	15.3073	9.79751	10.9441	4.14881	3.10121	4.32314
DN756_07260		hypothetical protein	CDS	-0.267531	0.253196	0.319045	3.6722	3.35802	2.69802	2.88233	2.34579	2.85491
DN756_07265		alkylphosphonate utilization protein	CDS	-0.175073	0.134351	0.18407	26.5945	25.9555	23.7882	22.6219	21.947	23.0432
DN756_07270		hypothetical protein	CDS	0.967101	0.0140466	0.0255101	1.15964	2.88394	1.10201	3.31905	3.10121	3.62981
DN756_07275		DUF2207 domain-containing protein	CDS	-0.0654075	0.69903	0.748145	29.6482	38.2814	45.5244	34.1949	34.7097	39.5201
DN756_07280		LemA family protein	CDS	-0.652047	0.00217466	0.00501229	8.27211	8.37529	8.43607	5.54631	5.88435	4.52707
DN756_07290		hypothetical protein	CDS	-0.420987	0.0705498	0.105137	7.26709	6.67653	4.94004	4.97857	5.40724	3.71138
DN756_07295		cytochrome c biogenesis ATP-binding export protein CcmA	CDS	-0.100824	0.596151	0.656944	39.969	34.7258	30.2863	34.4133	37.294	26.1836
DN756_07300	ccmB	heme exporter protein CcmB	CDS	0.015026	0.890673	0.911201	56.1653	52.5431	54.3405	61.3587	55.9013	47.5138
DN756_07305		heme ABC transporter permease	CDS	0.495405	0.00201537	0.00468966	30.2667	31.9999	39.3683	46.554	46.0013	50.7358
DN756_07310	ccmD	heme exporter protein CcmD	CDS	0.472423	0.00829299	0.0161099	14.4182	12.9975	17.7462	23.4954	18.7663	20.433
DN756_07315		cytochrome c-type biogenesis protein CcmE	CDS	0.755342	0.000161075	0.000526042	11.6351	10.1926	12.1981	20.9187	20.5554	15.9875
DN756_07320		heme lyase CcmF/NrfE family subunit	CDS	0.833144	5.45417e-06	3.01265e-05	54.4259	61.1949	67.8686	113.197	103.692	110.036
DN756_07325		thiol:disulfide interchange protein	CDS	0.800581	7.42469e-05	0.000269088	9.43175	10.5481	10.9821	19.7833	17.6928	16.4769
DN756_07330		cytochrome c-type biogenesis protein CcmH	CDS	1.07887	0.000136423	0.000454157	8.89059	6.36048	5.43405	16.5952	14.0747	13.051
DN756_07335	ccmI	c-type cytochrome biogenesis protein CcmI	CDS	0.142474	0.154066	0.207499	78.0052	82.3307	78.2047	97.5626	85.0844	80.6715
DN756_07340	mlaA	phospholipid-binding lipoprotein MlaA	CDS	0.231079	0.0301854	0.0503659	200.695	209.777	197.146	240.413	255.373	217.381
DN756_07345	fadL	long-chain fatty acid transporter FadL	CDS	-0.180751	0.0590674	0.0901739	771.935	697.361	684.766	607.255	634.436	658.708
DN756_07350		DUF406 family protein	CDS	-0.0587642	0.520619	0.590092	254.232	297.56	267.294	248.536	256.963	280.882
DN756_07355	fadI	acetyl-CoA C-acyltransferase FadI	CDS	-0.992459	2.70228e-07	2.6309e-06	196.83	205.827	209.724	101.449	102.459	103.878
DN756_07360	fadJ	fatty acid oxidation complex subunit alpha FadJ	CDS	-1.42599	1.74287e-08	2.97297e-07	419.327	388.977	372.061	156.432	139.912	142.949
DN756_07365	sixA	phosphohistidine phosphatase SixA	CDS	0.393558	0.0045028	0.00944011	264.282	244.582	218.046	322.909	327.893	304.088
DN756_07370	smrB	endonuclease SmrB	CDS	0.494577	0.000227595	0.000710675	30.1507	29.4715	30.5903	40.6584	41.7868	44.6589
DN756_07375		50S ribosomal protein L3 N(5)-glutamine methyltransferase	CDS	-0.263763	0.0155614	0.0279902	573.366	528.591	460.336	435.887	436.634	428.725
DN756_07380		chorismate synthase	CDS	-0.275656	0.0170499	0.0303501	331.967	353.619	332.769	265.087	295.251	280.882
DN756_07385		penicillin-insensitive murein endopeptidase	CDS	-0.284893	0.0630289	0.0952703	123.115	163.516	162.071	102.628	131.046	134.588
DN756_07390		hypothetical protein	CDS	-0.0659654	0.685166	0.736171	49.8259	71.585	84.6647	62.0138	65.8411	69.0072
DN756_07395		elongation factor P hydroxylase	CDS	0.137505	0.340626	0.413681	44.5302	59.6147	63.7265	59.5682	63.1772	61.9107
DN756_07400		YfcL family protein	CDS	0.926301	2.33785e-07	2.34809e-06	61.0358	63.7233	64.2205	122.237	123.452	113.462
DN756_07405	mnmC	bifunctional tRNA (5-methylaminomethyl-2-thiouridine)(34)-methyltransferase MnmD/FAD-dependent 5-carboxymethylaminomethyl-2-thiouridine(34) oxidoreductase MnmC	CDS	0.591037	0.00115547	0.00288728	116.196	149.333	156.751	189.317	228.853	217.911
DN756_07410		beta-ketoacyl-ACP synthase I	CDS	0.247011	0.029571	0.0494898	514.147	593.895	595.845	672.806	711.568	637.704
DN756_07415		aspartate/glutamate racemase family protein	CDS	-0.472156	0.0229561	0.039468	7.15112	5.49134	5.28204	3.93045	4.45302	4.52707
DN756_07420		type 1 fimbrial protein	CDS	2.3302	0.000316794	0.000934757	0.425202	0.395061	0.152001	1.22281	2.10723	1.59059
DN756_07425		flagella biosynthesis regulator Flk	CDS	0.27273	0.0124889	0.023005	67.6071	71.269	68.9706	85.1161	77.6097	88.3797
DN756_07430		DMT family transporter	CDS	0.207462	0.342961	0.41615	29.0684	20.4641	19.7222	26.5524	27.4338	25.9796
DN756_07435		AraC family transcriptional regulator	CDS	-0.231926	0.013416	0.0245267	82.2959	78.8541	79.1547	66.2936	68.8627	69.4558
DN756_07440		erythronate-4-phosphate dehydrogenase	CDS	0.471477	0.000583569	0.00161668	228.836	255.249	277.44	322.384	363	370.485
DN756_07445		aspartate-semialdehyde dehydrogenase	CDS	0.478201	0.00583036	0.0118269	114.07	148.819	135.813	162.153	185.874	207.348
DN756_07450	truA	tRNA pseudouridine(38-40) synthase TruA	CDS	1.55661	1.39293e-08	2.51093e-07	70.0037	87.4665	87.8187	246.221	235.175	240.179
DN756_07455		DedA family protein	CDS	3.3128	7.00918e-13	3.22192e-10	77.4254	78.6961	85.6907	858.018	798.879	746.15
DN756_07460		acetyl-CoA carboxylase carboxyl transferase subunit beta	CDS	1.31271	1.39935e-07	1.55702e-06	598.762	674.053	724.4	1476.54	1697.16	1787.54
DN756_07465		bifunctional tetrahydrofolate synthase/dihydrofolate synthase	CDS	0.899886	2.04536e-06	1.34447e-05	290.761	338.172	372.517	596.162	615.153	657.322
DN756_07470	dedD	cell division protein DedD	CDS	0.944986	4.30108e-07	3.81006e-06	105.953	110.973	115.977	228.752	200.664	211.508
DN756_07475		colicin V production protein	CDS	1.56577	1.20236e-09	3.81838e-08	49.9806	53.6888	51.9844	151.41	157.724	151.677
DN756_07480		amidophosphoribosyltransferase	CDS	1.19278	1.66223e-08	2.89522e-07	184.228	200.217	206.038	435.844	439.815	474.159
DN756_07485		UbiX family flavin prenyltransferase	CDS	1.09004	0.000264877	0.000804571	128.798	99.0417	96.8628	289.674	195.615	206.002
DN756_07490	hisJ	histidine ABC transporter substrate-binding protein HisJ	CDS	-0.942683	6.68616e-07	5.36974e-06	153.807	152.217	139.233	75.2463	76.4965	79.8966
DN756_07495	hisQ	histidine ABC transporter permease HisQ	CDS	-0.74768	0.000614086	0.00168547	35.717	49.4616	42.2184	21.8795	26.6783	27.2847
DN756_07500	hisM	histidine ABC transporter permease HisM	CDS	-0.911627	0.000920971	0.00240618	21.0282	27.4172	27.3982	9.47676	13.9157	16.8847
DN756_07505	hisP	histidine ABC transporter ATP-binding protein HisP	CDS	-0.791134	0.000388661	0.00112039	19.5206	25.5999	31.0083	14.9357	13.3591	15.702
DN756_07510		TIGR01777 family protein	CDS	-1.95648	9.07711e-09	1.81895e-07	259.373	234.271	218.122	66.643	57.3724	59.382
DN756_07515		EAL domain-containing protein	CDS	-1.3894	0.000199999	0.000636052	4.40664	3.9111	2.85002	1.31015	1.51085	1.42745
DN756_07520		phosphodiesterase	CDS	0.0252778	0.82664	0.858241	98.299	120.098	116.471	104.943	116.494	119.335
DN756_07525		NUDIX hydrolase	CDS	0.0802154	0.655406	0.710482	26.7877	41.2048	42.1044	34.326	39.8784	42.171
DN756_07530		PTS ascorbate transporter subunit IIC	CDS	-0.314388	0.0185841	0.0326864	40.5488	38.2419	45.4864	38.1691	31.2109	30.5883
DN756_07535		PTS sugar transporter subunit IIB	CDS	-0.499568	0.0106068	0.0198841	8.34942	9.52096	9.04408	7.86091	5.52651	5.66903
DN756_07540		PTS sugar transporter subunit IIA	CDS	-1.06647	0.00169505	0.00404461	12.872	13.3531	18.1262	8.69067	6.95784	5.54667
DN756_07545		LacI family DNA-binding transcriptional regulator	CDS	-0.741483	0.00692178	0.0137239	33.475	29.3135	27.7022	22.2726	18.2097	13.6628
DN756_07550		phosphate acetyltransferase	CDS	0.342924	0.0736698	0.109156	625.897	856.926	1060.55	891.732	1151.9	1182.18
DN756_07555		acetate kinase	CDS	0.189007	0.0936546	0.134706	1306.45	1485.23	1608.02	1479.77	1806.89	1728.89
DN756_07560		hypothetical protein	CDS	0.975595	0.00027579	0.000832816	26.4012	36.6221	37.0123	54.2839	66.4374	75.9813
DN756_07565		DUF412 domain-containing protein	CDS	0.206469	0.0362636	0.0587735	69.4625	69.5702	67.6406	76.1198	82.9375	79.4072
DN756_07570		YfbU family protein	CDS	-0.540961	0.000126899	0.000427624	284.46	300.76	296.175	182.373	227.342	196.05
DN756_07575		sugar phosphatase	CDS	-0.825198	2.32357e-06	1.47792e-05	497.37	522.942	457.79	267.751	309.206	257.268
DN756_07580		SLC13 family permease	CDS	-0.403828	0.00406029	0.00864407	188.79	219.93	200.11	153.157	172.833	134.181
DN756_07590		5'-deoxynucleotidase	CDS	1.53151	2.00115e-06	1.3281e-05	30.7305	43.9703	50.8824	108.218	115.699	139.156
DN756_07595		pyridoxal phosphate-dependent aminotransferase	CDS	1.52635	1.9269e-08	3.20735e-07	120.139	133.135	137.333	351.776	375.564	397.852
DN756_07600	lrhA	transcriptional regulator LrhA	CDS	2.26575	1.25905e-10	8.38281e-09	58.3686	48.9875	49.4384	253.907	244.916	255.269
DN756_07605		NADH-quinone oxidoreductase subunit A	CDS	-1.52385	1.34231e-09	4.11155e-08	1501.31	1532.68	1614.67	553.451	544.819	518.329
DN756_07610		NADH-quinone oxidoreductase subunit B	CDS	-1.01572	3.45033e-05	0.000139363	1087.05	1312.39	1352.05	573.933	668.47	612.989
DN756_07615		NADH-quinone oxidoreductase subunit C/D	CDS	-1.1757	7.43049e-06	3.90243e-05	1175.53	1396.7	1501.13	489.691	615.073	698.351
DN756_07620	nuoE	NADH-quinone oxidoreductase subunit NuoE	CDS	-1.70284	1.26366e-09	3.92211e-08	438.422	405.332	407.059	124.333	124.923	134.955
DN756_07625	nuoF	NADH-quinone oxidoreductase subunit NuoF	CDS	-1.68696	1.34917e-09	4.11155e-08	838.653	834.842	795.499	279.586	245.552	241.688
DN756_07630	nuoG	NADH-quinone oxidoreductase subunit NuoG	CDS	-1.86125	1.5897e-10	9.11426e-09	2407.96	2344.05	2294.99	649.355	642.785	647.452
DN756_07635	nuoH	NADH-quinone oxidoreductase subunit NuoH	CDS	-2.23564	3.13108e-09	8.44776e-08	736.411	645.766	624.801	170.887	131.086	124.188
DN756_07640	nuoI	NADH-quinone oxidoreductase subunit NuoI	CDS	-2.07539	3.47473e-09	9.07828e-08	192.617	167.15	156.371	46.8597	34.3916	41.233
DN756_07645		NADH-quinone oxidoreductase subunit J	CDS	-2.11879	3.8837e-09	9.59994e-08	326.516	312.651	319.621	89.0029	61.4676	70.3123
DN756_07650		NADH-quinone oxidoreductase subunit K	CDS	-2.16823	8.8956e-11	6.33121e-09	96.5595	98.6072	89.9088	22.7093	20.0386	20.6777
DN756_07655		NADH-quinone oxidoreductase subunit L	CDS	-2.18982	5.67161e-11	4.68248e-09	1038.34	1121.22	1090.5	231.067	237.083	244.176
DN756_07660		NADH-quinone oxidoreductase subunit M	CDS	-2.21313	4.45933e-11	4.1316e-09	772.283	780.601	795.575	183.902	165.239	157.346
DN756_07665		NADH-quinone oxidoreductase subunit N	CDS	-2.0527	1.39972e-10	8.73474e-09	906.415	856.057	875.565	226.045	205.197	204.615
DN756_07670		hypothetical protein	CDS	-1.01437	1.01303e-05	5.02014e-05	16.8535	18.3308	19.5702	10.3502	7.6735	9.09492
DN756_07675		DUF386 family protein	CDS	-1.70509	5.21724e-05	0.000197948	7.11247	11.0222	14.5541	2.75132	3.37952	3.87452
DN756_07680		gluconokinase	CDS	-1.90029	1.18205e-05	5.71372e-05	7.49902	9.32343	7.48606	1.65952	2.8229	1.99843
DN756_07685		gluconate 5-dehydrogenase	CDS	-3.2964	2.64445e-09	7.27753e-08	14.8821	18.0148	20.4822	2.0089	1.9482	1.46824
DN756_07690		glycoside hydrolase family 10 protein	CDS	0.740433	0.000113862	0.000390385	19.6366	23.2691	23.9022	35.112	39.8784	36.6244
DN756_07695		hypothetical protein	CDS	-0.770775	0.184063	0.24167	0.463857	0.592591	0.646005	0.305702	0.278314	0.407844
DN756_07700		LacI family DNA-binding transcriptional regulator	CDS	0.27079	0.0137235	0.0250003	60.6879	59.7727	60.4205	71.3159	74.1109	72.8001
DN756_07705		2-hydroxyacid dehydrogenase	CDS	-0.987601	9.15035e-05	0.000323119	16.8921	15.8024	17.2521	9.95715	8.26989	6.97413
DN756_07710		MFS transporter	CDS	-0.306757	0.497716	0.569509	2.43525	1.58024	0.836007	1.04812	1.31205	1.54981
DN756_07715		heme-degrading domain-containing protein	CDS	0.111685	0.716553	0.764126	1.66215	1.02716	1.36801	1.65952	1.63012	1.10118
DN756_07720		phosphogluconate dehydratase	CDS	-0.031071	0.822019	0.854519	6.33938	7.34813	7.71407	6.85646	7.27591	6.81099
DN756_07735		DUF883 domain-containing protein	CDS	0.0213196	0.884122	0.905397	6.06879	6.20245	6.15605	6.07037	6.9976	5.62824
DN756_07740		protein RhiA	CDS	-1.00702	0.0126774	0.023321	3.90413	2.25185	2.92602	1.74687	1.66988	1.10118
DN756_07745		hypothetical protein	CDS	-0.461909	0.141175	0.192333	1.6235	1.54074	2.24202	1.17914	1.19277	1.54981
DN756_07750	menF	isochorismate synthase MenF	CDS	0.283954	0.0134442	0.0245564	93.815	98.6862	103.817	105.336	128.541	126.88
DN756_07755		2-succinyl-5-enolpyruvyl-6-hydroxy-3- cyclohexene-1-carboxylate synthase	CDS	0.315878	0.0103341	0.0194524	144.259	141.432	155.307	169.752	203.726	175.454
DN756_07760		2-succinyl-6-hydroxy-2, 4-cyclohexadiene-1-carboxylate synthase	CDS	0.237195	0.0490179	0.0763795	85.0017	76.1677	92.6068	102.454	88.9013	107.793
DN756_07765	menB	1,4-dihydroxy-2-naphthoyl-CoA synthase	CDS	0.211505	0.0230564	0.039591	130.344	134.676	129.391	151.366	149.892	155.429
DN756_07770		o-succinylbenzoate synthase	CDS	0.25672	0.0271083	0.0458244	80.827	80.8294	68.8946	86.9067	97.0917	91.4386
DN756_07775		o-succinylbenzoate--CoA ligase	CDS	0.627421	2.14314e-05	9.38163e-05	83.7261	81.8171	76.7987	128.438	124.525	121.415
DN756_07780	ybiB	DNA-binding protein YbiB	CDS	0.619314	2.0349e-05	8.99364e-05	75.7633	68.148	69.6926	111.319	111.962	104.857
DN756_07785		hypothetical protein	CDS	0.780067	0.000230941	0.000718947	7.30574	7.70368	6.68806	11.8787	13.8759	11.5012
DN756_07790		DUF1471 domain-containing protein	CDS	0.315188	0.0859499	0.125194	6.26207	5.76789	5.77605	7.2495	7.07712	7.8306
DN756_07795		ribosomal RNA large subunit methyltransferase F	CDS	0.562903	0.00310977	0.0068319	90.0269	123.615	129.429	161.498	163.648	181.654
DN756_07800		hypothetical protein	CDS	2.12444	2.66765e-07	2.60332e-06	1.93274	2.64691	2.16602	9.43309	10.0988	9.9106
DN756_07805		PAS domain S-box protein	CDS	-0.521569	0.00796953	0.0155694	8.77462	11.1802	8.55007	7.42419	6.52049	5.91373
DN756_07810	glnQ	glutamine ABC transporter ATP-binding protein GlnQ	CDS	-1.0722	0.00034975	0.00102178	27.8701	33.6197	38.0003	10.5686	15.9036	20.8
DN756_07815	glnP	glutamine ABC transporter permease GlnP	CDS	-1.12728	0.00435149	0.00919762	61.4224	90.2319	102.107	31.0506	42.741	42.3342
DN756_07820	glnH	glutamine ABC transporter substrate-binding protein GlnH	CDS	-1.17964	0.000944863	0.00245209	139.582	144.118	140.791	44.6325	46.6374	96.088
DN756_07830		transporter	CDS	-0.371591	0.0421848	0.0671573	46.3857	53.6097	66.5766	36.8152	38.2085	53.713
DN756_07835		DNA starvation/stationary phase protection protein	CDS	-0.563986	0.000180001	0.000580049	214.186	230.281	227.508	167.394	129.416	157.754
DN756_07840		trans-aconitate 2-methyltransferase	CDS	-0.108208	0.564563	0.629019	14.9594	21.4518	25.2702	16.3332	18.4482	22.4314
DN756_07845		GNAT family N-acetyltransferase	CDS	-0.346762	0.0929524	0.133929	14.3796	17.8963	17.8602	9.60777	13.7964	15.9875
DN756_07850	rhtA	threonine/homoserine exporter RhtA	CDS	-0.649995	0.000155087	0.000508902	52.6864	44.0888	44.8784	33.1031	28.388	28.7938
DN756_07855	ompX	outer membrane protein OmpX	CDS	2.04241	5.32803e-11	4.5821e-09	263.934	255.683	266.42	1132.89	1050.36	1054.77
DN756_07860		cation diffusion facilitator family transporter	CDS	0.400502	0.239034	0.303704	3.247	1.77777	1.97602	2.48929	4.29398	2.44706
DN756_07875		erythritol/L-threitol dehydrogenase	CDS	-1.02234	0.00206572	0.00479871	5.14108	4.42468	3.53403	1.74687	1.66988	3.01804
DN756_07880		LacI family transcriptional regulator	CDS	-2.26783	2.28736e-05	9.83762e-05	3.32431	2.80493	2.88802	0.655076	0.636145	0.570981
DN756_07885		sugar ABC transporter ATP-binding protein	CDS	-0.789994	0.00458261	0.00958794	3.51758	3.43703	2.77402	1.92155	2.18675	1.50902
DN756_07890		ABC transporter permease	CDS	0.191578	0.375572	0.450032	2.97641	3.63456	2.77402	4.3235	3.02169	3.3851
DN756_07895		LacI family transcriptional regulator	CDS	-0.865785	1.04791e-05	5.18057e-05	57.0544	61.985	71.7446	38.1254	32.4434	34.1365
DN756_07900		LysR family transcriptional regulator	CDS	-1.14546	0.0558081	0.0857691	33.5137	18.5284	13.2621	11.2236	9.93977	8.3608
DN756_07905		tartrate dehydrogenase	CDS	0.937356	0.00112268	0.00282588	3.74951	3.9111	3.07803	8.9527	5.447	6.19922
DN756_07910		hypothetical protein	CDS	-0.375676	0.192241	0.251448	5.06377	4.70122	3.38203	3.58108	4.01567	2.52863
DN756_07915		BCCT family transporter	CDS	-0.596412	0.01135	0.021143	5.21839	3.83209	4.44604	2.70765	2.6241	3.58902
DN756_07920		ring-hydroxylating oxygenase subunit alpha	CDS	-1.3339	6.23367e-07	5.07546e-06	23.85	20.8592	21.4702	8.03559	9.10483	9.09492
DN756_07925		oxidoreductase	CDS	-0.768671	0.00975743	0.018468	14.4182	8.01973	7.86607	7.33685	5.28796	5.17962
DN756_07930		ShlB/FhaC/HecB family hemolysin secretion/activation protein	CDS	0.0472702	0.900369	0.918844	3.09238	1.26419	2.12802	2.66397	2.8229	1.22353
DN756_07935		filamentous hemagglutinin N-terminal domain-containing protein	CDS	0.239202	0.0631681	0.0954108	26.9037	21.9654	21.9262	26.4214	30.2169	26.9177
DN756_07940		hypothetical protein	CDS	0.492678	0.147371	0.199983	3.40162	3.67407	5.28204	3.88678	6.75905	6.72942
DN756_07945		hypothetical protein	CDS	0.167261	0.725064	0.772204	1.27561	0.355555	0.532005	0.742419	1.03374	0.65255
DN756_07950		transposase	CDS	-0.347955	0.0304432	0.0507345	44.4529	38.2814	35.3023	31.0069	32.4037	29.324
DN756_07955		hypothetical protein	CDS	-0.218523	0.163597	0.217918	36.1422	28.4444	28.2722	28.0372	27.7916	23.9812
DN756_07960		hypothetical protein	CDS	1.37426	0.0161037	0.02884	0.889059	0.355555	0.874007	0.742419	1.86868	2.89569
DN756_07965		IS256 family transposase	CDS	1.18652	4.76942e-06	2.68231e-05	7.46036	5.92591	5.73805	15.9838	14.1542	13.4181
DN756_07970		type I toxin-antitoxin system SymE family toxin	CDS	-0.270601	0.400293	0.474013	0.811749	1.26419	1.06401	0.742419	0.914459	0.938041
DN756_07975		XRE family transcriptional regulator	CDS	0.347028	0.483415	0.556014	0.65713	1.02716	1.17801	0.829762	2.22651	0.570981
DN756_07980		hypothetical protein	CDS	-0.833367	0.0469453	0.0736285	2.28063	1.10617	1.93802	1.17914	0.914459	0.897256
DN756_07985		hypothetical protein	CDS	-0.649042	0.000209541	0.000659287	17.5492	17.0666	16.5301	9.8698	10.4566	12.2761
DN756_07990		ABC transporter ATP-binding protein	CDS	-1.30757	0.00376417	0.00808876	2.55121	3.63456	5.39605	1.52851	1.39157	1.75373
DN756_07995		phosphomannomutase/phosphoglucomutase	CDS	-0.985886	1.20544e-05	5.79962e-05	65.3651	70.1628	77.8627	33.8456	33.7157	40.1726
DN756_08000		LacI family DNA-binding transcriptional regulator	CDS	-0.762682	5.01447e-05	0.000191606	30.3826	36.069	36.7083	20.1763	18.9253	21.6973
DN756_08005		carbohydrate ABC transporter substrate-binding protein	CDS	0.00971711	0.976	0.980752	1.70081	1.54074	1.59601	1.26648	1.15301	2.44706
DN756_08010		sugar ABC transporter permease	CDS	-0.40826	0.547627	0.613794	0.695785	0.237036	0.342003	0.567732	0.119277	0.285491
DN756_08015		carbohydrate ABC transporter permease	CDS	-0.0527662	0.929734	0.942983	0.773095	0.395061	0.494004	0.305702	0.715664	0.570981
DN756_08020		glycosidase	CDS	-1.07146	0.000892068	0.00233658	4.17471	4.34567	4.06603	2.66397	2.02771	1.3051
DN756_08025		DUF1861 family protein	CDS	-0.554236	0.0184541	0.0324994	5.06377	4.34567	4.56004	3.75577	2.4253	3.34432
DN756_08030		hypothetical protein	CDS	3.07645	0.0296347	0.0495672	0.425202	0.355555	0.190002	0.393045	0.198795	7.66746
DN756_08035		hypothetical protein	CDS	-0.875419	0.000191176	0.000612238	7.03516	7.50615	6.91606	4.41084	3.61808	3.67059
DN756_08040		hypothetical protein	CDS	5.42136	3.55078e-10	1.6125e-08	0.115964	0.276543	0.380003	10.6559	11.8084	11.2973
DN756_08045		miniconductance mechanosensitive channel	CDS	4.47627	9.80804e-13	3.22192e-10	28.8751	30.9728	34.9983	705.953	672.923	732.65
DN756_08050	cas1f	type I-F CRISPR-associated endonuclease Cas1	CDS	-2.93338	8.99586e-09	1.81895e-07	9.77965	10.4296	9.80408	0.960777	1.31205	1.63137
DN756_08055	cas3f	type I-F CRISPR-associated helicase Cas3	CDS	-0.745719	2.9006e-05	0.000120702	34.6733	40.4147	36.4423	20.351	24.8494	21.2894
DN756_08060	csy1	type I-F CRISPR-associated protein Csy1	CDS	-0.380484	0.00198425	0.00462506	48.7436	51.0814	50.7304	35.8108	40.6735	39.153
DN756_08065	csy2	type I-F CRISPR-associated protein Csy2	CDS	-0.390125	0.00654834	0.0131094	31.1557	31.8419	34.1623	25.0239	21.5097	27.611
DN756_08070	csy3	type I-F CRISPR-associated protein Csy3	CDS	-0.58605	0.000170617	0.000552397	34.7893	33.5407	33.1363	23.5827	20.1976	23.8181
DN756_08075	cas6f	type I-F CRISPR-associated endoribonuclease Cas6/Csy4	CDS	-0.357278	0.00898861	0.0172822	24.9323	22.7555	25.6122	16.9446	20.3169	19.9436
DN756_08080		aldo/keto reductase	CDS	0.292438	0.283519	0.35199	3.63354	4.89875	5.54805	7.59888	4.13495	5.54667
DN756_08085	fae	formaldehyde-activating enzyme	CDS	0.365272	0.17565	0.231952	2.51256	1.69876	1.93802	3.23171	2.54458	2.16157
DN756_08090		MFS transporter	CDS	-0.846676	0.0118855	0.0219917	3.44027	4.42468	5.77605	3.66842	2.22651	1.71294
DN756_08095		hypothetical protein	CDS	-0.829463	0.00110564	0.00279459	3.59489	3.35802	3.72403	2.09624	1.7494	2.16157
DN756_08100		LysR family transcriptional regulator	CDS	-0.706775	0.000144363	0.000477773	18.477	18.8839	16.6061	10.9179	11.4109	10.7263
DN756_08105		LuxR family transcriptional regulator	CDS	-0.171103	0.140803	0.19189	127.29	111.17	104.349	112.193	96.6543	95.6394
DN756_08110		acyl-homoserine-lactone synthase	CDS	-0.0598141	0.62878	0.687468	81.3296	75.4961	69.9206	59.3062	79.3591	78.8362
DN756_08115		DMT family transporter	CDS	-0.816863	0.0717563	0.10655	2.78314	2.56789	1.82402	1.09179	2.38555	0.570981
DN756_08120		potassium/proton antiporter	CDS	-0.0452462	0.66995	0.72321	402.086	441.994	406.831	404.313	417.868	390.103
DN756_08125		hypothetical protein	CDS	-0.273641	0.0391841	0.0627919	21.3374	24.1382	20.3302	18.2548	17.335	18.8424
DN756_08140		glucan biosynthesis protein G	CDS	-1.11809	2.49363e-08	4.02098e-07	112.331	109.076	113.355	52.013	50.494	51.7146
DN756_08145	mdoH	glucans biosynthesis glucosyltransferase MdoH	CDS	-0.673691	0.00136003	0.00332594	180.518	147.99	138.245	117.477	90.4917	84.6684
DN756_08150		YceK/YidQ family lipoprotein	CDS	0.134161	0.377281	0.451556	16.8148	15.1308	13.6421	17.5124	16.7386	15.7836
DN756_08155		MFS transporter	CDS	-1.02819	3.2638e-05	0.000133132	50.1352	53.8468	62.5485	22.4036	30.1374	29.0793
DN756_08160	lpxL	LpxL/LpxP family Kdo(2)-lipid IV(A) lauroyl/palmitoleoyl acyltransferase	CDS	-0.433913	0.00144044	0.00350185	42.1723	36.7802	40.5843	31.2689	29.8988	27.3255
DN756_08165		hypothetical protein	CDS	0.0691329	0.517777	0.587678	23.7727	24.1777	22.5342	25.0239	26.2012	22.7169
DN756_08170		hypothetical protein	CDS	0.424134	0.0139603	0.0253869	6.99651	7.42714	6.42205	10.2628	8.78676	8.93178
DN756_08175		rhodanese-related sulfurtransferase	CDS	0.972169	3.93352e-05	0.000156281	169.926	207.802	228.496	356.929	414.846	417.51
DN756_08180		AI-2E family transporter	CDS	0.315852	0.00620774	0.0125064	74.1011	82.1726	86.5647	94.1125	98.3242	109.832
DN756_08185		DUF2770 domain-containing protein	CDS	0.26562	0.504648	0.575625	5.21839	1.9753	2.62202	5.63365	2.86265	3.34432
DN756_08190		LuxR family transcriptional regulator	CDS	-0.606337	0.00148672	0.00360376	135.253	106.903	97.6228	87.0814	68.2664	67.8652
DN756_08195		N-methyl-L-tryptophan oxidase	CDS	-0.0190904	0.861019	0.887241	107.847	114.726	115.825	106.122	115.619	112.198
DN756_08200	bssS	biofilm formation regulator BssS	CDS	-0.572196	0.00129626	0.0031908	145.033	160.513	152.685	118.831	100.074	89.3178
DN756_08205		hypothetical protein	CDS	-0.486568	0.149588	0.202724	3.47893	2.01481	1.93802	1.92155	1.66988	1.71294
DN756_08210		DNA damage-inducible protein I	CDS	0.0526015	0.624303	0.683587	28.8364	32.8295	32.1863	35.5924	31.2109	30.5475
DN756_08215		dihydroorotase	CDS	1.24719	3.35674e-07	3.11483e-06	154.774	184.177	212.46	446.893	410.513	451.565
DN756_08220		antibiotic biosynthesis monooxygenase	CDS	0.697001	0.0188536	0.0330781	3.44027	3.99011	2.81202	5.89568	5.20844	5.50589
DN756_08225		IS3 family transposase	CDS	0.942017	0.00150084	0.00363585	7.92422	7.1506	4.29404	11.8787	14.5518	10.7671
DN756_08230		ribonuclease E	CDS	-0.342816	0.0103903	0.0195404	1379.66	1682.68	1832.41	1245.6	1276.23	1337.69
DN756_08240	rluC	23S rRNA pseudouridine(955/2504/2580) synthase RluC	CDS	1.2159	2.21377e-05	9.62954e-05	96.9074	115.437	113.507	208.663	267.221	281.004
DN756_08245		IS200/IS605-like element IS1541B family transposase	CDS	1.27896	0.000262428	0.000799486	1.04368	0.987652	1.14001	2.44562	2.8229	2.44706
DN756_08250		septum formation inhibitor Maf	CDS	0.238052	0.133471	0.183046	14.0703	12.2469	15.7321	15.8965	15.1085	18.5977
DN756_08255	yceD	23S rRNA accumulation protein YceD	CDS	0.776823	3.35999e-06	1.99857e-05	2364.43	2357.05	2387.86	3930.98	4030.14	4219.71
DN756_08260		50S ribosomal protein L32	CDS	1.01932	2.45001e-07	2.43702e-06	234.712	238.498	273.564	497.552	504.145	512.007
DN756_08265	plsX	phosphate acyltransferase PlsX	CDS	1.50194	1.45746e-07	1.61298e-06	460.88	569.362	595.997	1322.47	1594.18	1689.25
DN756_08270		3-oxoacyl-ACP synthase III	CDS	0.855579	4.28928e-07	3.80777e-06	428.72	478.063	483.972	846.314	818.958	851.292
DN756_08275	fabD	[acyl-carrier-protein] S-malonyltransferase	CDS	0.731221	9.23611e-06	4.63828e-05	389.91	432.592	434.496	707.875	673.241	705.57
DN756_08280	fabG	3-oxoacyl-ACP reductase FabG	CDS	0.796983	1.15106e-06	8.43971e-06	1127.64	1000.69	1025.29	1935.66	1729.56	1814.09
DN756_08285		acyl carrier protein	CDS	1.17217	4.17477e-08	6.04682e-07	465.789	456.295	414.166	1008.51	980.737	1022.02
DN756_08290		beta-ketoacyl-ACP synthase II	CDS	1.96907	1.02965e-09	3.48678e-08	419.752	502.873	502.744	1762.07	1915.31	1903.2
DN756_08295		aminodeoxychorismate lyase	CDS	1.3681	6.30507e-09	1.39932e-07	53.2276	55.506	55.2525	140.798	130.728	151.799
DN756_08300	mltG	endolytic transglycosylase MltG	CDS	0.246629	0.093813	0.13484	75.2994	86.2418	96.9008	100.838	99.8351	105.958
DN756_08305		thymidylate kinase	CDS	0.0145296	0.862358	0.887955	97.2553	91.9306	90.8208	92.4967	98.1254	92.2135
DN756_08310		DNA polymerase III subunit delta'	CDS	0.331904	0.0145785	0.0264295	98.4149	117.531	112.861	126.124	142.815	144.907
DN756_08315		metal-dependent hydrolase	CDS	1.08304	7.19847e-06	3.79991e-05	89.679	108.76	131.595	242.334	217.641	239.241
DN756_08320		PTS glucose transporter subunit IIBC	CDS	-0.319028	0.0447749	0.0707621	172.709	144.987	119.815	118.176	111.405	121.13
DN756_08325		shikimate 5-dehydrogenase	CDS	-0.368048	0.000504684	0.00142207	132.547	135.901	136.231	106.996	103.175	103.388
DN756_08330		purine nucleoside phosphoramidase	CDS	0.131424	0.20985	0.271385	59.6442	57.4813	70.3386	71.2285	65.0856	69.0479
DN756_08335		DUF1425 domain-containing protein	CDS	0.262958	0.00693133	0.0137318	78.4304	83.7134	85.9187	100.445	96.9327	100.289
DN756_08340	lpoB	penicillin-binding protein activator LpoB	CDS	0.378323	0.00117075	0.00292368	63.819	65.9356	63.1185	76.9495	85.4025	88.339
DN756_08345	thiK	thiamine kinase	CDS	0.681175	8.97828e-06	4.53971e-05	70.4289	67.1603	71.7066	101.275	115.063	119.254
DN756_08350		beta-N-acetylhexosaminidase	CDS	0.636176	1.90946e-05	8.50296e-05	69.4239	78.222	76.1146	124.377	107.668	115.746
DN756_08355		alpha/beta hydrolase	CDS	0.611433	5.21513e-05	0.000197948	44.8781	44.9184	48.7164	77.2989	67.9085	66.4377
DN756_08360		NAD(P)/FAD-dependent oxidoreductase	CDS	0.893666	0.000551691	0.00153566	122.806	140.207	136.725	199.143	260.541	282.962
DN756_08365		hypothetical protein	CDS	0.115869	0.791422	0.830661	1.46888	0.869134	1.48201	1.52851	1.11325	1.50902
DN756_08370		hypothetical protein	CDS	0.68422	0.0869849	0.126479	0.579821	0.790122	0.836007	1.13546	1.15301	1.26432
DN756_08375		glycine zipper 2TM domain-containing protein	CDS	-1.27272	3.70407e-07	3.36793e-06	39.9303	40.2567	38.3043	18.9972	14.194	15.8651
DN756_08380		transcription-repair coupling factor	CDS	0.489127	0.00665189	0.0132845	544.413	711.82	846.267	934.225	953.025	1063.82
DN756_08385	lolC	lipoprotein-releasing ABC transporter permease subunit LolC	CDS	1.09448	2.8189e-06	1.74721e-05	188.017	237.866	244.038	458.553	482.119	489.861
DN756_08390	lolD	lipoprotein-releasing ABC transporter ATP-binding protein LolD	CDS	1.01354	3.65336e-06	2.12409e-05	59.5283	67.2788	80.2187	128.526	139.197	150.25
DN756_08395	lolE	lipoprotein-releasing ABC transporter permease subunit LolE	CDS	0.915416	2.97127e-05	0.000123023	144.066	136.493	162.185	342.823	238.555	253.76
DN756_08400		N-acetylglucosamine kinase	CDS	0.686082	0.00047556	0.00134552	151.604	117.57	106.325	228.185	194.74	181.246
DN756_08405		N-acetylglucosamine kinase	CDS	0.606981	0.00972566	0.0184163	17.1627	15.2493	10.2601	25.9847	17.3747	21.6565
DN756_08410		NAD-dependent protein deacylase	CDS	0.464279	0.00182897	0.00431181	217.124	174.38	159.981	263.733	253.106	244.013
DN756_08415	pepT	peptidase T	CDS	-0.975499	3.65883e-05	0.000146495	684.769	667.771	608.423	379.201	359.184	258.899
DN756_08420		cupin domain-containing protein	CDS	-0.111845	0.404273	0.477766	296.25	374.834	428.188	318.803	334.175	364.286
DN756_08425	phoQ	two-component system sensor histidine kinase PhoQ	CDS	-0.931413	0.000162349	0.000528948	326.439	422.834	478.424	207.091	216.806	219.828
DN756_08430	phoP	two-component system response regulator PhoP	CDS	-1.95375	1.0886e-05	5.34969e-05	487.05	406.557	374.113	138.832	104.686	83.7711
DN756_08435		porin family protein	CDS	0.753221	0.00118522	0.00295804	23.1155	21.4913	18.6962	36.6406	31.4494	38.6228
DN756_08440		adenylosuccinate lyase	CDS	1.47553	1.86114e-07	1.92069e-06	145.38	173.787	204.67	542.796	429.517	484.478
DN756_08445	hflD	lysogenization regulator HflD	CDS	1.00615	8.74279e-05	0.000311929	111.674	164.464	192.358	288.583	298.988	353.437
DN756_08450	mnmA	tRNA 2-thiouridine(34) synthase MnmA	CDS	0.961619	0.000227038	0.000709473	409.663	551.9	639.659	902.956	1083	1132.42
DN756_08455		NUDIX hydrolase	CDS	1.58983	6.85618e-08	8.81692e-07	48.5503	63.7628	63.9545	179.884	163.092	187.649
DN756_08460	rluE	23S rRNA pseudouridine(2457) synthase RluE	CDS	1.53576	1.56519e-08	2.7494e-07	42.9841	52.1085	55.3665	143.811	142.417	150.046
DN756_08465		NADP-dependent isocitrate dehydrogenase	CDS	-0.888513	9.52268e-07	7.14721e-06	1578.74	1550.26	1520.77	926.277	776.813	808.591
DN756_08470		LacI family DNA-binding transcriptional regulator	CDS	-0.0243947	0.807737	0.843757	37.5337	34.1333	32.3383	35.5488	33.4374	33.28
DN756_08475		hypothetical protein	CDS	0.743996	1.35431e-05	6.4186e-05	21.0282	22.2814	20.7482	34.0203	35.7832	37.4808
DN756_08480		PAS domain S-box protein	CDS	0.0623102	0.742911	0.78877	8.81328	9.36294	7.94207	10.6122	10.0193	6.64785
DN756_08485		SDR family oxidoreductase	CDS	-1.20366	6.15836e-07	5.02405e-06	157.054	152.098	149.151	71.5779	64.8471	62.5632
DN756_08490		transcriptional regulator	CDS	-0.348712	0.262359	0.328685	7.18978	6.55801	5.85205	5.98302	6.87832	2.52863
DN756_08495		AppA family phytase/histidine-type acid phosphatase	CDS	-0.210005	0.112005	0.157261	23.4634	24.1777	21.3942	21.9669	20.7145	17.0071
DN756_08500	ydfZ	putative selenium delivery protein YdfZ	CDS	-0.678667	0.0012881	0.00317449	67.6844	53.2937	44.0424	37.4266	36.1013	29.5687
DN756_08505		hypothetical protein	CDS	-0.524051	4.85366e-05	0.000186554	419.481	426.745	433.888	303.78	275.292	311.144
DN756_08510		Lrp/AsnC family transcriptional regulator	CDS	-0.379186	0.0298875	0.0499092	11.867	15.3284	11.8561	10.2628	8.66748	11.0933
DN756_08515		hypothetical protein	CDS	-0.684993	2.2315e-05	9.67607e-05	91.7663	80.0393	89.1108	56.2055	48.4266	57.6691
DN756_08520		NAD(P)H-quinone oxidoreductase	CDS	-0.00963319	0.905809	0.923482	81.5615	79.6443	77.8627	79.4825	77.6097	80.386
DN756_08525		beta-galactosidase	CDS	0.344482	0.0203119	0.0354686	176.729	176.316	184.72	261.768	190.963	230.105
DN756_08530		cold-shock protein	CDS	1.95768	7.78815e-09	1.66578e-07	724.274	661.569	611.729	2819.36	2566.85	2373.16
DN756_08535	dsrB	protein DsrB	CDS	2.66754	9.23757e-10	3.28341e-08	6.33938	5.80739	5.58605	38.7368	38.7651	35.2377
DN756_08540		HAMP domain-containing protein	CDS	-0.311239	0.279453	0.347779	5.06377	6.16295	3.99003	4.36717	3.89639	3.99687
DN756_08545		MgtC family protein	CDS	-1.56945	4.3498e-05	0.000169396	11.0166	13.274	15.0101	4.45451	4.29398	4.48628
DN756_08550	mgtA	magnesium-translocating P-type ATPase	CDS	-0.253969	0.11518	0.160901	13.2972	14.0247	10.7161	12.0971	9.97953	9.82903
DN756_08555	flhD	flagellar transcriptional regulator FlhD	CDS	-0.512685	0.0180474	0.0319184	8.85193	9.67899	10.1081	6.15771	8.26989	5.62824
DN756_08560	flhC	flagellar transcriptional regulator FlhC	CDS	-0.190226	0.509636	0.579713	9.16117	12.0494	16.3401	10.0445	11.7687	11.0933
DN756_08565	motA	flagellar motor stator protein MotA	CDS	-0.26226	0.293229	0.363171	3.16969	3.79258	3.53403	2.83866	3.53856	2.36549
DN756_08570	motB	motility protein MotB	CDS	-0.327908	0.061626	0.0933549	7.84691	10.1926	10.1841	7.72989	6.52049	8.23844
DN756_08575	cheA	chemotaxis protein CheA	CDS	0.0403703	0.752456	0.796241	24.739	24.7308	32.5663	29.9588	26.1217	28.3044
DN756_08580	cheW	chemotaxis protein CheW	CDS	-0.182769	0.50216	0.573738	8.92924	4.62221	5.73805	7.16216	5.2482	4.60863
DN756_08585		DUF2339 domain-containing protein	CDS	1.27414	4.40179e-08	6.33122e-07	41.8631	44.2073	46.5884	103.415	109.815	107.63
DN756_08590		hypothetical protein	CDS	1.1596	4.08032e-05	0.000161183	11.3645	8.80986	7.71407	24.8929	18.7663	18.6792
DN756_08595		HAMP domain-containing protein	CDS	0.208598	0.346235	0.419506	5.33435	5.45184	4.86404	4.76022	7.71326	5.58746
DN756_08600		HAMP domain-containing protein	CDS	-0.288191	0.105882	0.149686	7.92422	7.54566	6.46005	5.54631	6.24218	6.15844
DN756_08605	cheR	protein-glutamate O-methyltransferase CheR	CDS	-0.225554	0.173202	0.229013	8.77462	8.33578	8.36007	6.28872	6.87832	8.6055
DN756_08610		chemotaxis response regulator protein-glutamate methylesterase	CDS	-0.117842	0.425501	0.49843	14.2636	11.7333	12.6541	10.4375	12.4446	12.7247
DN756_08615	cheY	chemotaxis protein CheY	CDS	-0.136763	0.479046	0.551758	4.8705	4.66172	3.95203	4.45451	3.81687	3.99687
DN756_08620	cheZ	protein phosphatase CheZ	CDS	-0.591427	0.00159938	0.00384971	14.3022	15.7629	14.2881	10.4812	8.03134	10.9302
DN756_08630		N-acetylmuramoyl-L-alanine amidase	CDS	-3.46966	1.11515e-11	1.64266e-09	921.993	857.163	823.201	65.4639	91.0483	78.3468
DN756_08635		cell surface protein	CDS	-1.05441	0.000591023	0.00163084	7.88556	6.479	4.56004	2.44562	3.37952	3.26275
DN756_08640		hypothetical protein	CDS	0.161078	0.575008	0.637902	3.47893	3.04197	2.69802	4.6292	3.65784	2.03922
DN756_08645		alanine racemase	CDS	-0.137838	0.642747	0.699515	2.86045	2.29135	1.71001	2.70765	1.9482	1.59059
DN756_08650		hypothetical protein	CDS	-1.13364	0.00849893	0.0164789	5.10242	2.80493	2.85002	2.0089	1.5506	1.34588
DN756_08655		hypothetical protein	CDS	-0.196572	0.0569551	0.0873692	55.8174	53.7678	52.1744	50.0041	45.6434	45.5154
DN756_08660		patatin-like phospholipase family protein	CDS	-0.82739	2.58966e-05	0.000109642	107.537	114.37	104.995	59.5245	62.9386	61.7475
DN756_08665		DNA-binding protein	CDS	0.815295	3.42325e-05	0.000138405	122.304	147.042	168.987	259.366	238.475	273.5
DN756_08670		ASCH domain-containing protein	CDS	0.179354	0.254646	0.320676	11.2485	9.83701	9.69008	9.43309	13.1603	12.2353
DN756_08675		DUF1480 family protein	CDS	-0.870549	0.000155846	0.000510582	12.7561	11.5358	10.0321	7.42419	5.447	5.91373
DN756_08680		spore coat protein U	CDS	-1.01475	0.00822784	0.0160059	3.13103	2.48888	4.48404	2.27093	0.993977	1.75373
DN756_08685		fimbrial biogenesis outer membrane usher protein	CDS	0.00411735	0.978549	0.982578	5.95283	6.59751	6.46005	6.3324	6.00362	6.72942
DN756_08690		molecular chaperone	CDS	0.305972	0.354369	0.428467	1.23695	2.13333	1.29201	2.0089	1.39157	2.36549
DN756_08695		spore coat U domain-containing protein	CDS	0.836623	0.0959908	0.137587	0.502511	1.50123	0.646005	2.0089	1.70964	1.01961
DN756_08700		spore coat U domain-containing protein	CDS	0.864597	0.0188622	0.0330781	1.50753	0.829628	1.06401	2.35827	2.38555	1.46824
DN756_08705		spore coat U domain-containing protein	CDS	1.34402	0.000270976	0.000820959	1.85543	1.10617	1.21601	4.36717	3.33976	2.93647
DN756_08710		PqiB family protein	CDS	0.421734	0.00156744	0.00378386	199.961	210.844	212.954	312.296	250.761	272.521
DN756_08715		paraquat-inducible protein A	CDS	0.317021	0.0108819	0.0203259	131.349	137.955	145.693	198.532	153.232	165.258
DN756_08720		GAF domain-containing protein	CDS	0.473148	0.000100541	0.000349943	120.487	120.256	129.353	168.791	168.976	175.985
DN756_08725	proQ	RNA chaperone ProQ	CDS	1.0836	6.57527e-08	8.58946e-07	787.629	814.181	802.453	1597.95	1651.55	1845.9
DN756_08730		carboxy terminal-processing peptidase	CDS	0.746517	0.00084737	0.00223654	637.532	873.993	1090.04	1325.48	1393.99	1645.28
DN756_08735	htpX	protease HtpX	CDS	0.319276	0.00856072	0.0165831	65.8677	65.3431	56.5825	75.5957	80.1543	78.5507
DN756_08745		type 1 fimbrial protein	CDS	5.17419	0.0104803	0.0196777	1.58484	0.671603	1.29201	5.37162	117.687	5.66903
DN756_08750		molecular chaperone	CDS	0.402723	0.112119	0.157317	3.01507	1.9753	3.26803	3.40639	4.21446	3.30353
DN756_08755		fimbrial biogenesis outer membrane usher protein	CDS	-0.339043	0.0855222	0.124659	5.75955	4.97777	5.51005	3.31905	4.5723	4.93491
DN756_08760		type 1 fimbrial protein	CDS	-0.424179	0.00482602	0.0100261	21.2988	19.7135	18.6962	15.7218	14.8301	13.9483
DN756_08765		molecular chaperone	CDS	-0.443002	0.0133476	0.0244234	33.8615	27.7333	24.0162	22.0979	23.4579	17.4149
DN756_08770		MFS transporter	CDS	0.373459	0.0021286	0.0049226	83.069	81.422	79.3067	107.476	112.757	95.5986
DN756_08775		oligogalacturonate lyase	CDS	-0.700323	0.000649334	0.00177128	23.4248	23.9012	26.2582	16.4206	16.0627	12.8063
DN756_08780	kdgR	DNA-binding transcriptional regulator KdgR	CDS	-0.436373	0.000740979	0.00199268	174.178	172.997	164.997	117.652	132.676	128.145
DN756_08785		N-acetylmuramoyl-L-alanine amidase	CDS	-1.36579	1.42717e-06	1.01575e-05	25.1256	29.9851	25.8402	9.65145	9.22411	12.5208
DN756_08790		L-cystine transporter	CDS	-1.47868	6.19854e-06	3.34478e-05	172.052	148.661	143.033	65.2455	64.1314	37.0322
DN756_08795		metal-dependent hydrolase	CDS	-1.36608	0.000775779	0.00207679	7.11247	4.93826	3.64803	2.05257	1.90844	2.12079
DN756_08800		porin	CDS	-1.32392	0.0345679	0.0565134	0.270583	0.474073	0.418004	0.174687	0.0795182	0.203922
DN756_08805		carbohydrate ABC transporter substrate-binding protein	CDS	-2.12793	9.37398e-08	1.13811e-06	25.976	20.5432	21.7362	4.0178	5.36748	6.19922
DN756_08810		ABC transporter ATP-binding protein	CDS	-0.789381	0.00174148	0.00412913	5.56628	5.2148	6.30805	3.14436	2.74338	3.99687
DN756_08815		carbohydrate ABC transporter permease	CDS	-0.746115	0.070363	0.10501	1.77812	1.50123	3.30603	1.09179	0.8747	1.95765
DN756_08820		sugar ABC transporter permease	CDS	-0.0537879	0.899528	0.918583	1.27561	2.01481	1.63401	1.48484	2.06747	1.18275
DN756_08825		pectate lyase	CDS	-0.542331	0.0704692	0.105055	4.48395	5.01727	4.02803	4.19248	2.54458	2.56942
DN756_08830	kduD	2-dehydro-3-deoxy-D-gluconate 5-dehydrogenase KduD	CDS	-0.132843	0.410859	0.483854	13.4518	18.0938	16.3781	15.1541	12.2458	16.3137
DN756_08835		5-keto-4-deoxyuronate isomerase	CDS	0.453474	0.015336	0.0276329	6.41669	9.1259	8.17007	10.3939	10.6952	11.3788
DN756_08840		cupin domain-containing protein	CDS	0.0577358	0.820903	0.853788	2.97641	2.40987	3.45803	2.09624	3.10121	3.99687
DN756_08850		IS256 family transposase	CDS	1.58883	7.79522e-06	4.04255e-05	3.82682	3.67407	4.59804	15.4598	11.0928	9.9106
DN756_08855		transposase	CDS	1.19943	0.000285314	0.000854701	1.66215	1.73827	1.82402	4.0178	4.61205	3.3851
DN756_08860	hxpB	hexitol phosphatase HxpB	CDS	-0.247803	0.0164846	0.0294327	50.1352	47.0517	47.6524	42.5362	39.441	40.0095
DN756_08865		hypothetical protein	CDS	-1.69727	4.76259e-09	1.12988e-07	34.2094	35.7925	32.9083	10.5686	9.86025	11.2973
DN756_08870		fructosamine kinase family protein	CDS	-1.95604	3.67382e-06	2.13299e-05	402.357	313.678	295.947	105.38	80.6314	74.8393
DN756_08875		hypothetical protein	CDS	1.45842	0.00446674	0.00938356	0.850404	0.592591	0.570005	2.09624	1.5506	1.91687
DN756_08880		metal ABC transporter permease	CDS	-0.227713	0.282241	0.350826	20.2937	22.874	34.5423	17.9054	24.1338	24.3075
DN756_08885		metal ABC transporter permease	CDS	-0.284477	0.147996	0.200699	39.853	57.2838	60.9145	34.457	44.0531	51.2252
DN756_08890		manganese/iron ABC transporter ATP-binding protein	CDS	-0.45679	0.014871	0.0268771	89.1765	110.973	117.421	70.8792	80.6712	79.815
DN756_08895		metal ABC transporter substrate-binding protein	CDS	-1.15205	7.16857e-08	9.13329e-07	166.254	162.607	161.083	77.7793	73.3158	69.3742
DN756_08900		lytic transglycosylase	CDS	-0.783466	1.17172e-06	8.53063e-06	268.418	262.992	243.696	151.628	157.685	140.992
DN756_08905		MarC family NAAT transporter	CDS	-0.607298	0.000375216	0.00108923	28.3339	25.1654	23.4462	18.0364	17.0169	15.4573
DN756_08910		hypothetical protein	CDS	-0.606216	0.000447879	0.00127419	72.3617	74.2319	66.0446	50.4845	50.3748	38.8267
DN756_08915		hypothetical protein	CDS	0.793327	0.0465791	0.0731098	11.3645	7.11109	5.58605	13.5819	16.8976	11.2157
DN756_08920		KTSC domain-containing protein	CDS	-0.242233	0.159591	0.21327	113.8	99.1998	86.1467	84.2427	97.7676	70.8832
DN756_08925	thrS	threonine--tRNA ligase	CDS	0.38292	0.0023282	0.0053216	2001.43	2151.74	2433.31	2820.62	2853.35	2914.66
DN756_08930		translation initiation factor IF-3	CDS	0.565428	1.66715e-05	7.59775e-05	1546.03	1540.3	1624.06	2322.46	2267.78	2380.34
DN756_08935		50S ribosomal protein L35	CDS	0.604732	2.38875e-05	0.000102078	724.931	681.914	643.611	1086.73	1031.99	999.421
DN756_08940		50S ribosomal protein L20	CDS	0.609035	0.000117501	0.000400202	801.351	701.351	612.717	1072.49	1114.88	1039.15
DN756_08945		phenylalanine--tRNA ligase subunit alpha	CDS	0.308119	0.126111	0.173992	299.342	391.387	499.21	436.717	472.775	563.762
DN756_08950		phenylalanine--tRNA ligase subunit beta	CDS	0.485261	0.00141804	0.00345553	506.493	495.327	512.776	843.301	617.657	659.279
DN756_08955	ihfA	integration host factor subunit alpha	CDS	0.511062	0.00410864	0.0087335	30.5759	25.1654	24.0922	44.3704	32.4832	36.9506
DN756_08960		DUF2502 domain-containing protein	CDS	1.45859	1.12478e-06	8.27643e-06	5.95283	5.60986	4.63604	16.1149	14.0747	14.3561
DN756_08965	btuC	vitamin B12 ABC transporter permease BtuC	CDS	0.362013	0.00839656	0.0163034	23.618	27.4962	24.1302	31.3126	31.1711	34.2181
DN756_08970		glutathione peroxidase	CDS	-0.133692	0.270795	0.338022	34.1708	44.0493	44.0044	35.4177	39.6796	36.2981
DN756_08975		vitamin B12 ABC transporter ATP-binding protein	CDS	0.0380505	0.807276	0.843654	20.2164	23.8222	19.0382	21.1808	21.5494	22.0236
DN756_08980		UDP-4-amino-4-deoxy-L-arabinose aminotransferase	CDS	-1.49819	3.35638e-07	3.11483e-06	86.7799	101.531	108.567	34.2823	31.4892	39.3161
DN756_08985		undecaprenyl-phosphate 4-deoxy-4-formamido-L-arabinose transferase	CDS	-1.27607	3.37817e-06	2.00464e-05	44.4916	40.9283	40.3563	18.5605	13.3193	20.0659
DN756_08990	arnA	bifunctional UDP-4-amino-4-deoxy-L-arabinose formyltransferase/UDP-glucuronic acid oxidase ArnA	CDS	-0.897638	0.00236289	0.00538598	180.865	125.55	108.453	95.8594	58.6844	68.1915
DN756_08995		4-deoxy-4-formamido-L-arabinose- phosphoundecaprenol deformylase ArnD	CDS	-0.607079	0.0182401	0.0321775	42.4042	27.7728	24.4342	27.2511	17.8121	17.0887
DN756_09000		4-amino-4-deoxy-L-arabinose lipid A transferase	CDS	-0.352466	0.0222881	0.0384315	44.0664	52.3851	43.5484	40.571	31.3302	37.7663
DN756_09005	arnE	4-amino-4-deoxy-L-arabinose-phosphoundecaprenol flippase subunit ArnE	CDS	-0.627129	0.0236724	0.0405645	11.1326	7.86171	8.05607	7.99192	4.25422	5.30197
DN756_09010		4-amino-4-deoxy-L-arabinose-phospho-UDP flippase	CDS	-0.428126	0.100779	0.143404	18.1291	13.3926	10.5261	14.237	7.75302	9.29884
DN756_09020		lipoprotein	CDS	-1.22153	1.73761e-05	7.84778e-05	42.4429	36.1876	38.7223	20.9187	16.5	12.9286
DN756_09025		lipoate--protein ligase A	CDS	-0.206006	0.183898	0.241531	105.102	127.802	147.251	97.1695	112.518	119.865
DN756_09030		YdiU family protein	CDS	-0.170797	0.132014	0.181168	85.9681	97.2245	105.717	79.1768	83.2555	94.2119
DN756_09035		3-deoxy-7-phosphoheptulonate synthase	CDS	1.20531	5.06175e-07	4.30823e-06	309.779	348.562	357.849	761.94	773.791	807.49
DN756_09040		kinase/pyrophosphorylase	CDS	-0.0243999	0.845532	0.8739	35.3304	34.6073	36.0623	39.5229	31.688	33.0353
DN756_09045		phosphoenolpyruvate synthase	CDS	0.226556	0.131151	0.180163	668.611	546.527	532.233	823.998	593.802	626.733
DN756_09055	ydiK	AI-2E family transporter YdiK	CDS	-0.24995	0.0317963	0.0526494	81.7548	75.3381	64.1825	62.4505	64.8471	58.7703
DN756_09060		FAD-binding oxidoreductase	CDS	-0.83308	2.43682e-05	0.000103917	356.049	309.175	296.023	195.475	171.879	172.232
DN756_09065		hotdog fold thioesterase	CDS	-0.429774	0.0114885	0.0213336	43.0227	35.832	30.1343	27.5568	26.7181	26.6322
DN756_09070		vago -PB, isoform B	CDS	0.429738	0.230999	0.294674	1.43022	1.54074	1.06401	1.57218	2.34579	1.50902
DN756_09075	sufA	Fe-S cluster assembly scaffold SufA	CDS	0.473986	0.0180698	0.0319316	26.3239	26.074	30.4763	47.4275	28.8253	38.9083
DN756_09080	sufB	Fe-S cluster assembly protein SufB	CDS	0.598124	0.000735875	0.00198024	130.653	125.59	140.525	237.88	159.553	203.229
DN756_09085	sufC	Fe-S cluster assembly ATPase SufC	CDS	0.729383	0.0152528	0.027507	77.2708	56.5727	50.9964	144.553	74.8266	87.1562
DN756_09090	sufD	Fe-S cluster assembly protein SufD	CDS	1.12432	0.000762786	0.00204599	140.858	103.901	104.501	362.388	174.662	224.436
DN756_09095		cysteine desulfurase	CDS	0.831175	0.00937017	0.0178991	190.993	134.676	113.583	358.326	201.738	221.5
DN756_09100	sufE	cysteine desulfuration protein SufE	CDS	1.01631	5.30622e-07	4.45342e-06	56.8998	54.0838	47.0824	114.245	104.964	100.533
DN756_09105		L,D-transpeptidase	CDS	1.05906	7.56299e-07	5.89575e-06	346.114	378.705	391.479	795.742	732.68	797.498
DN756_09110		major outer membrane lipoprotein	CDS	-1.90985	1.39661e-07	1.55702e-06	1989.4	1572.46	1238.01	426.454	460.649	390.225
DN756_09115	pykF	pyruvate kinase PykF	CDS	0.93326	0.00583533	0.0118312	544.375	857.124	910.45	1209.14	1473.27	1732.44
DN756_09135		multidrug resistance protein MdtK	CDS	-0.991482	6.51213e-06	3.47763e-05	69.3079	79.3282	74.2526	34.7627	43.1784	34.1365
DN756_09145		riboflavin synthase	CDS	-0.844087	5.72277e-07	4.71529e-06	106.146	105.244	103.703	59.8739	60.7519	54.8958
DN756_09150		cyclopropane fatty acyl phospholipid synthase	CDS	-1.94097	3.39933e-08	5.22038e-07	122.806	135.861	125.325	28.9107	37.4928	33.5655
DN756_09155		Bcr/CflA family multidrug efflux MFS transporter	CDS	-1.1652	0.00461532	0.00963685	112.369	225.461	278.694	77.0369	101.465	96.3735
DN756_09160		LysR family transcriptional regulator	CDS	0.309883	0.0560687	0.0861375	28.8751	24.5333	22.6862	31.1379	36.0615	27.1216
DN756_09165		PurR family transcriptional regulator	CDS	-0.462764	0.00266321	0.00595865	81.2522	99.9899	99.5988	64.1101	70.97	68.6809
DN756_09170	ynhF	YnhF family membrane protein	CDS	-0.350968	0.02862	0.0480845	7.61498	9.56047	8.85408	6.6381	7.23615	6.5255
DN756_09175		superoxide dismutase [Fe]	CDS	-0.0548055	0.569168	0.633072	410.088	406.162	351.655	355.051	410.274	359.025
DN756_09180		hydrolase	CDS	-2.13761	4.53512e-08	6.43332e-07	163.471	151.822	147.403	42.3179	31.2506	31.6079
DN756_09185		hypothetical protein	CDS	-0.978575	0.00673787	0.0134355	2.74449	2.01481	3.15403	1.44117	1.51085	1.06039
DN756_09190		Grx4 family monothiol glutaredoxin	CDS	-0.742074	3.04648e-06	1.84127e-05	562.89	601.638	532.727	337.582	345.666	331.495
DN756_09195		gluconate 5-dehydrogenase	CDS	-0.581598	0.00459903	0.00961742	48.8982	51.7135	33.6683	29.8278	32.8012	27.0808
DN756_09200		ribonuclease T	CDS	0.900109	7.25325e-07	5.71401e-06	202.705	229.175	232.334	403.483	425.223	410.862
DN756_09205		lactoylglutathione lyase	CDS	1.42668	7.34879e-09	1.57999e-07	61.9249	64.6319	59.1665	173.639	171.083	154.573
DN756_09210		RHS repeat protein	CDS	0.136825	0.272809	0.340331	12.6401	13.5111	12.6161	13.9313	15.188	13.4996
DN756_09215		alkene reductase	CDS	0.803338	2.94991e-06	1.80137e-05	159.335	165.333	160.817	297.448	249.965	299.847
DN756_09220		TetR/AcrR family transcriptional regulator	CDS	0.193629	0.208968	0.270329	34.1321	37.2937	40.9263	40.0906	42.0254	46.3718
DN756_09225		transcriptional regulator slyA	CDS	-0.609899	0.157333	0.211118	0.966368	0.553085	1.14001	0.698747	0.516868	0.530197
DN756_09230		glycine zipper 2TM domain-containing protein	CDS	-0.486872	0.000101862	0.000353052	732.275	671.524	637.645	509.43	466.931	480.358
DN756_09235		anhydro-N-acetylmuramic acid kinase	CDS	-1.00087	2.3887e-06	1.50773e-05	48.3571	49.5801	42.2564	23.2333	25.8832	20.9224
DN756_09240		lipoprotein	CDS	0.0373071	0.767228	0.810419	18.2837	17.1851	16.3401	18.6478	16.5398	17.9859
DN756_09245	pdxH	pyridoxamine 5'-phosphate oxidase	CDS	-0.112412	0.201595	0.262105	142.636	148.819	140.753	135.164	134.624	130.021
DN756_09250		tyrosine--tRNA ligase	CDS	0.279783	0.0327616	0.0540311	338.306	381.945	392.391	403.963	454.884	491.9
DN756_09255		pyridoxamine kinase	CDS	0.121879	0.170632	0.226122	108.349	107.14	102.259	117.739	115.58	112.443
DN756_09260	gstA	glutathione transferase GstA	CDS	-1.36993	8.33134e-09	1.75468e-07	110.166	107.615	101.195	38.8678	43.4964	41.0291
DN756_09265		DUF3811 domain-containing protein	CDS	-0.365786	0.00307244	0.00675922	46.2311	50.0937	55.3285	40.3963	37.4531	39.8463
DN756_09270		YIP1 family protein	CDS	-1.31916	0.000206974	0.000653201	15.7711	11.2592	9.42408	5.28428	5.56627	3.75216
DN756_09275		dipeptide and tripeptide permease A	CDS	-1.58288	2.84079e-06	1.75422e-05	254.425	299.614	312.629	78.347	103.533	107.385
DN756_09280		CMD domain-containing protein	CDS	0.05827	0.658643	0.712868	249.323	187.733	184.492	245.479	199.75	201.964
DN756_09285	sapF	peptide ABC transporter ATP-binding protein SapF	CDS	0.630974	4.29655e-05	0.000167956	102.628	115.2	123.349	173.289	164.285	190.789
DN756_09290	sapD	peptide ABC transporter ATP-binding protein SapD	CDS	0.349086	0.0221633	0.0382483	116.041	139.535	165.035	197.876	162.297	175.618
DN756_09295	sapC	peptide ABC transporter permease SapC	CDS	0.0593385	0.611548	0.671937	78.5464	83.2393	93.7468	101.537	84.329	80.4268
DN756_09300	sapB	peptide ABC transporter permease SapB	CDS	0.404292	0.0444991	0.0704341	71.1634	89.0862	108.073	87.9548	127.07	140.054
DN756_09305	sapA	peptide ABC transporter substrate-binding protein SapA	CDS	-0.00170389	0.988404	0.990323	312.794	300.72	308.335	366.668	289.724	264.405
DN756_09310		hypothetical protein	CDS	1.92285	2.25044e-05	9.73774e-05	1.23695	1.38271	1.86202	4.67287	6.20242	6.15844
DN756_09315		phage shock protein operon transcriptional activator	CDS	0.225567	0.0360854	0.0585536	43.4866	46.1431	44.1564	53.4542	52.323	50.6542
DN756_09320	pspA	phage shock protein PspA	CDS	-1.79864	1.65059e-09	4.97129e-08	116.776	110.696	111.721	33.5835	29.8193	34.0957
DN756_09325	pspB	envelope stress response membrane protein PspB	CDS	-0.220878	0.0488659	0.0761777	30.9238	27.5357	28.0062	24.5435	24.8892	24.7561
DN756_09330	pspC	envelope stress response membrane protein PspC	CDS	-0.420195	0.00209749	0.00485883	54.5805	46.3011	45.2964	35.3304	39.6001	34.2997
DN756_09335	pspD	phage shock protein PspD	CDS	-0.448024	0.0024608	0.00556004	28.4499	28.1678	24.4342	17.9054	21.7482	19.7396
DN756_09340		YcjX family protein	CDS	-0.269185	0.0576851	0.0883905	184.19	203.772	201.06	137.741	172.316	178.676
DN756_09345		TIGR01620 family protein	CDS	-0.423335	0.000343708	0.00100841	75.9565	72.9282	73.9106	54.2403	56.1796	55.7115
DN756_09350		RES domain-containing protein	CDS	-0.032826	0.820554	0.853788	94.6268	74.3504	65.9686	76.2508	83.4146	69.986
DN756_09355		DUF2384 domain-containing protein	CDS	-0.446667	0.005286	0.0108237	153.305	142.419	121.297	108.524	106.713	90.7452
DN756_09360	tyrR	transcriptional regulator TyrR	CDS	-0.260206	0.0276252	0.0466028	243.563	270.854	288.65	222.333	247.659	200.537
DN756_09365		2-Cys peroxiredoxin	CDS	0.211525	0.0551215	0.084872	2047.23	1816.81	1745.32	2363.73	1962.27	2169.16
DN756_09370		L-Ala-D/L-Glu epimerase	CDS	0.0592622	0.528591	0.597324	79.3195	79.4467	77.3687	74.9843	90.8098	80.2229
DN756_09375	mpaA	murein tripeptide amidase MpaA	CDS	-0.45827	0.00440894	0.00929051	158.098	129.461	126.959	112.018	98.8809	90.8268
DN756_09380		oligopeptide ABC transporter substrate-binding protein OppA	CDS	-1.0007	1.66059e-07	1.7713e-06	587.707	627.277	635.555	310.811	297.358	316.65
DN756_09385	zntB	zinc transporter ZntB	CDS	-0.319369	0.00297751	0.00657633	120.062	111.17	110.087	89.265	96.4158	87.8495
DN756_09390		hypothetical protein	CDS	0.750565	0.0148818	0.026885	3.55624	2.13333	2.77402	5.19693	4.25422	4.81256
DN756_09395		MerR family transcriptional regulator	CDS	-0.31925	0.0877304	0.127294	16.2736	16.237	16.4161	11.3546	14.9097	12.9286
DN756_09405		alpha/beta hydrolase	CDS	-0.391539	0.00348097	0.00753511	69.3466	60.6418	60.6105	47.2091	44.3314	53.7538
DN756_09410	ttcA	tRNA 2-thiocytidine(32) synthetase TtcA	CDS	-0.082095	0.353353	0.427379	474.062	434.211	437.422	409.728	425.661	435.863
DN756_09415	nifJ	pyruvate:ferredoxin (flavodoxin) oxidoreductase	CDS	-1.11309	7.52208e-06	3.9405e-05	179.551	230.36	248.294	91.4922	102.658	110.118
DN756_09420		QacE family quaternary ammonium compound efflux SMR transporter	CDS	-0.343717	0.02573	0.0437368	18.8249	20.5432	16.4161	13.8876	15.9832	14.0706
DN756_09425		MgtC/SapB family protein	CDS	-1.19341	9.57131e-07	7.17066e-06	20.487	21.9259	18.6202	8.99637	8.5482	9.1357
DN756_09430		DUF333 domain-containing protein	CDS	-1.59241	4.84482e-07	4.18398e-06	32.4313	29.116	22.8002	10.0882	8.78676	9.09492
DN756_09435	hslJ	heat shock protein HslJ	CDS	-0.411553	0.00176988	0.00418686	264.592	282.389	265.508	206.305	215.534	188.995
DN756_09440		2-hydroxyacid dehydrogenase	CDS	-0.495092	3.22255e-05	0.00013171	1178.08	1204.94	1164.82	814.434	875.575	827.229
DN756_09445		YdbH family protein	CDS	-0.353888	0.00300376	0.00662367	197.41	187.14	183.77	139.182	147.705	157.795
DN756_09450		YnbE family lipoprotein	CDS	-0.515832	0.0462034	0.0726304	3.6722	2.76543	4.02803	2.35827	2.14699	2.81412
DN756_09455		DUF1318 domain-containing protein	CDS	-0.438978	0.00483033	0.01003	17.5879	21.2938	17.1761	14.8047	12.7229	13.8259
DN756_09460		mannitol dehydrogenase family protein	CDS	-0.295566	0.115689	0.161475	12.1762	9.20492	12.6921	10.6122	9.70122	7.46354
DN756_09465		sugar-binding transcriptional regulator	CDS	0.131696	0.225198	0.288343	86.5093	84.8986	76.4947	93.9378	93.1555	84.5052
DN756_09470		FMN-dependent NADH-azoreductase	CDS	-0.349619	0.00412553	0.0087649	150.637	170.824	188.406	137.784	126.633	135.73
DN756_09475	hrpA	ATP-dependent RNA helicase HrpA	CDS	-0.49072	0.000171303	0.000554184	393.621	409.915	428.91	286.748	278.791	311.552
DN756_09480		type II toxin-antitoxin system RelE/ParE family toxin	CDS	0.613793	0.0349481	0.0570221	1.35292	1.18518	1.52001	2.3146	1.63012	2.28392
DN756_09485		XRE family transcriptional regulator	CDS	-0.325018	0.0795889	0.117128	15.1527	10.3111	10.8301	9.30207	9.10483	10.5632
DN756_09490		serine protease	CDS	-1.02306	0.000107242	0.000369221	9.16117	6.36048	8.24607	3.75577	3.97591	3.95608
DN756_09495	asr	acid resistance repetitive basic protein Asr	CDS	-1.30254	0.00886112	0.0170849	2.01005	1.26419	0.722006	0.480389	0.556627	0.570981
DN756_09505		cytochrome b	CDS	0.718993	0.0117737	0.0218044	4.56126	3.43703	2.12802	5.45896	4.96989	6.24001
DN756_09510		YceI family protein	CDS	0.622403	0.00120879	0.00300959	6.45534	7.03208	7.29606	12.0534	10.2976	9.6659
DN756_09515		invertase	CDS	-0.739993	0.203215	0.263879	0.425202	0.316049	0.570005	0.0873434	0.397591	0.285491
DN756_09520		DNA gyrase	CDS	0.563462	0.000816124	0.00216932	11.8283	12.4839	11.0581	18.6041	16.1819	17.4965
DN756_09525		RHS repeat protein	CDS	0.411613	0.0402931	0.0643942	497.602	450.962	387.337	559.216	591.059	626.693
DN756_09530		carboxypeptidase M32	CDS	0.42306	0.00942351	0.0179678	75.57	89.2837	109.631	134.815	109.218	124.025
DN756_09535	rstB	two-component system sensor histidine kinase RstB	CDS	0.323848	0.217678	0.280105	40.2009	65.8961	72.2386	63.2366	69.1411	90.8268
DN756_09540	rstA	two-component system response regulator RstA	CDS	-0.19092	0.112714	0.158045	65.4811	55.9011	55.5945	51.4453	52.2037	51.3883
DN756_09545		hypothetical protein	CDS	-0.981659	0.000129623	0.000434322	22.1878	19.2395	17.5561	11.573	9.78074	8.52393
DN756_09550		amino acid permease	CDS	0.904008	0.000347552	0.00101752	80.4018	97.3825	103.855	130.666	187.265	209.061
DN756_09555		DUF1471 domain-containing protein	CDS	0.148305	0.134312	0.18407	358.175	374.834	406.109	420.253	406.338	435.863
DN756_09560		hypothetical protein	CDS	-0.660793	5.67013e-05	0.000212591	62.2341	73.8764	76.6467	42.4052	48.188	43.9656
DN756_09565	pntA	Re/Si-specific NAD(P)(+) transhydrogenase subunit alpha	CDS	-0.204605	0.172148	0.227855	443.254	533.174	482.3	365.619	480.767	419.426
DN756_09570		Re/Si-specific NAD(P)(+) transhydrogenase subunit beta	CDS	-0.549905	6.40264e-05	0.000235983	367.452	376.137	370.921	227.311	268.97	264.976
DN756_09575	uspE	universal stress protein UspE	CDS	-0.559868	2.692e-05	0.000113369	462.542	511.762	493.206	310.943	348.767	335.778
DN756_09580		fumarate/nitrate reduction transcriptional regulator Fnr	CDS	0.230451	0.0594265	0.0906216	557.131	606.971	605.383	636.384	702.185	737.381
DN756_09585		methylated-DNA--[protein]-cysteine S-methyltransferase	CDS	-0.664524	1.44584e-05	6.80549e-05	151.681	157.432	133.951	89.4396	97.4893	92.5805
DN756_09590		alkaline phosphatase	CDS	-0.239257	0.0826974	0.120969	27.2516	26.3901	22.0402	19.7396	24.4121	19.9436
DN756_09595		hypothetical protein	CDS	-1.77428	7.97066e-06	4.09749e-05	19.5979	22.3209	20.2542	4.9349	8.42893	4.77177
DN756_09600		dUMP phosphatase	CDS	-1.0046	3.42713e-06	2.02103e-05	123.966	134.281	131.291	61.9265	65.4435	66.764
DN756_09605		acetolactate synthase isozyme 1 small subunit	CDS	-0.131075	0.671903	0.724924	3.98144	3.71357	3.30603	4.3235	3.85663	1.87608
DN756_09610		acetolactate synthase large subunit	CDS	-0.151329	0.262156	0.328607	41.3219	41.9555	46.2844	45.2876	38.5663	32.8314
DN756_09615	ivbL	ilvB operon leader peptide IvbL	CDS	-1.6834	0.0826805	0.120969	1.04368	0.711109	0.532005	0.174687	0.238555	0.285491
DN756_09620		DUF1460 domain-containing protein	CDS	-2.15293	2.62848e-09	7.27753e-08	27.1356	27.8518	30.2103	6.3324	5.96386	6.85177
DN756_09625		virulence factor	CDS	0.592107	0.00963443	0.0182939	2.4739	2.68641	2.35602	3.36272	4.33374	3.62981
DN756_09630		virulence factor SrfB	CDS	0.0500479	0.840061	0.868898	2.55121	3.19999	3.00203	2.48929	3.37952	3.18118
DN756_09635		virulence factor	CDS	0.201099	0.31501	0.386897	3.82682	5.13579	3.80003	4.06147	5.16868	5.42432
DN756_09640		AMP nucleosidase	CDS	0.706595	8.33918e-06	4.26041e-05	113.374	120.375	116.927	197.221	179.274	195.806
DN756_09645		ABC transporter ATP-binding protein	CDS	-0.954245	0.0074459	0.0146505	3.16969	3.12098	3.64803	1.00445	2.54458	1.54981
DN756_09650		ABC transporter permease	CDS	-0.982491	0.0761002	0.112555	1.04368	0.829628	1.02601	0.917106	0.318073	0.244706
DN756_09655		ABC transporter substrate-binding protein	CDS	-0.759494	0.155119	0.20878	1.43022	0.553085	0.760006	0.698747	0.636145	0.285491
DN756_09660		DUF2291 domain-containing protein	CDS	-0.177167	0.414752	0.487638	5.37301	5.53085	7.33406	6.98747	4.93013	4.24157
DN756_09665		sugar ABC transporter ATP-binding protein	CDS	0.358739	0.0127262	0.0233898	15.7711	18.0148	19.1902	24.4562	21.5097	21.9828
DN756_09670		ABC transporter permease	CDS	0.394152	0.0272552	0.0460538	12.3309	11.3778	13.1861	16.3332	12.9615	19.2094
DN756_09675		D-ribose ABC transporter substrate-binding protein	CDS	0.42226	0.00123682	0.00306642	40.6261	33.9752	39.9383	53.5415	48.8639	51.1028
DN756_09680		hypothetical protein	CDS	0.268717	0.0258444	0.0438855	40.3942	43.2196	49.9324	51.3142	50.9314	58.6479
DN756_09685		LacI family DNA-binding transcriptional regulator	CDS	0.359732	0.0068511	0.0135968	60.3014	72.9677	75.0126	89.0903	84.011	94.1711
DN756_09690	nhaC	Na+/H+ antiporter NhaC	CDS	0.00539433	0.95732	0.964799	63.6257	57.7974	57.3425	59.7429	62.1435	57.5468
DN756_09695		pyridoxal phosphate-dependent aminotransferase	CDS	0.239226	0.0210674	0.0365927	43.9891	42.39	47.6524	52.6681	50.7326	54.8142
DN756_09700		hypothetical protein	CDS	0.223039	0.509265	0.57961	1.23695	0.987652	1.02601	1.13546	1.31205	1.34588
DN756_09705		hypothetical protein	CDS	0.186694	0.690377	0.740419	1.35292	0.829628	0.950008	0.873434	2.10723	0.570981
DN756_09710		cycle-inhibiting factor	CDS	0.224543	0.0449736	0.071049	233.745	190.419	189.888	246.09	232.63	238.752
DN756_09715		DMT family transporter	CDS	-4.23725	3.38535e-06	2.00498e-05	70.8541	66.2122	50.9964	4.49819	4.13495	1.34588
DN756_09720		hypothetical protein	CDS	-0.673518	0.000117353	0.000400028	18.7089	21.0172	22.0402	12.4028	12.2458	14.0706
DN756_09725		aldehyde dehydrogenase	CDS	-2.39472	4.50393e-11	4.1316e-09	667.876	702.458	627.271	132.762	125.519	121.578
DN756_09730		sigma-54-dependent Fis family transcriptional regulator	CDS	-1.95858	9.34706e-06	4.68829e-05	416.853	371.041	348.881	134.116	85.164	73.2487
DN756_09735	ydfG	bifunctional NADP-dependent 3-hydroxy acid dehydrogenase/3-hydroxypropionate dehydrogenase YdfG	CDS	-0.0454143	0.659242	0.713329	140.278	137.639	123.349	135.819	125.281	127.737
DN756_09740		DUF1283 family protein	CDS	-0.416344	0.00391042	0.00835952	79.7061	70.3603	68.5906	63.0183	52.6808	48.1663
DN756_09745		DUF1161 domain-containing protein	CDS	-1.07741	3.43181e-07	3.16217e-06	44.8395	42.469	40.5083	20.613	21.3506	18.5977
DN756_09750	clcB	voltage-gated ClC-type chloride channel ClcB	CDS	0.640035	0.000735258	0.00197987	21.6853	21.6493	16.8341	34.8063	31.847	27.1216
DN756_09755		dethiobiotin synthase	CDS	-1.60392	1.2922e-07	1.47431e-06	229.841	204.088	194.22	67.2544	80.1941	59.1781
DN756_09760		ROK family transcriptional regulator	CDS	-0.840724	4.16018e-05	0.00016371	55.6242	49.0665	43.2824	25.8973	27.7518	28.9569
DN756_09765		LysR family transcriptional regulator	CDS	-1.89065	8.92128e-09	1.81895e-07	21.8786	25.8765	26.6762	6.98747	6.83856	6.24001
DN756_09770		MFS transporter	CDS	-3.53397	1.199e-08	2.2704e-07	143.486	140.444	181.566	10.0008	14.353	15.7836
DN756_09775		DNA replication terminus site-binding protein	CDS	-2.0523	1.01334e-07	1.20203e-06	14.9594	15.7234	13.6801	3.01335	3.41928	4.24157
DN756_09780	fumC	class II fumarate hydratase	CDS	0.0549487	0.56842	0.632463	83.2623	81.5405	89.9088	97.9556	82.8579	83.8119
DN756_09785		mannose-6-phosphate isomerase	CDS	-0.0308027	0.753053	0.796669	813.218	894.26	856.679	786.047	891.478	832.45
DN756_09790		DUF945 domain-containing protein	CDS	-0.673449	0.00297914	0.00657642	703.168	914.961	1002.56	434.664	569.191	639.295
DN756_09795		GntR family transcriptional regulator	CDS	-0.162743	0.134718	0.184511	65.5971	65.8171	71.5926	60.3543	62.1037	58.8926
DN756_09800		haloacid dehalogenase-like hydrolase	CDS	-1.35509	1.81688e-07	1.89863e-06	210.668	206.735	217.324	93.1081	82.0628	72.9632
DN756_09805		hypothetical protein	CDS	-1.99152	0.000144559	0.000477773	4.13606	3.279	3.64803	0.829762	0.556627	1.38667
DN756_09810		adenosine deaminase	CDS	-0.995784	9.1279e-06	4.58952e-05	189.717	234.785	234.31	100.576	114.188	115.583
DN756_09815		bile acid:sodium symporter	CDS	0.55745	0.00726324	0.0143252	28.9524	31.0913	37.3543	39.2172	51.1699	52.9381
DN756_09820		oxidoreductase	CDS	0.0767936	0.376341	0.450823	134.055	150.123	145.275	156.214	146.393	150.331
DN756_09825	araC	arabinose operon transcriptional regulator AraC	CDS	-0.738142	0.000542377	0.00151279	37.1472	43.5357	44.2324	20.7004	27.1157	27.04
DN756_09830	araH	L-arabinose ABC transporter permease AraH	CDS	-0.203516	0.158804	0.212493	23.5407	22.0049	22.1922	17.5997	23.2193	17.9859
DN756_09835		arabinose import ATP-binding protein AraG	CDS	-0.989246	0.000134276	0.000447732	12.988	15.7234	19.1902	6.41974	8.50844	9.17648
DN756_09840		arabinose ABC transporter substrate-binding protein	CDS	-1.43193	1.18877e-05	5.72606e-05	7.7696	5.92591	5.58605	2.22726	2.86265	2.03922
DN756_09845		ribulokinase	CDS	0.368255	0.13629	0.186355	2.39659	2.92345	3.07803	4.10514	4.1747	2.56942
DN756_09850		L-arabinose isomerase	CDS	-0.136883	0.383027	0.45724	9.89561	9.0864	10.4121	9.52043	9.14459	8.07531
DN756_09855		type I secretion system permease/ATPase	CDS	-0.561046	0.00157052	0.00378907	57.9434	49.0665	42.7124	35.1557	36.1013	30.2212
DN756_09860		HlyD family type I secretion periplasmic adaptor subunit	CDS	-0.786513	0.00752363	0.0147752	4.44529	5.60986	4.71204	1.96523	3.06145	3.50746
DN756_09865		type I secretion system permease/ATPase	CDS	-1.21031	5.61819e-05	0.000210835	6.33938	7.8222	7.33406	3.49374	2.98193	2.81412
DN756_09870		DUF2569 domain-containing protein	CDS	0.175088	0.177261	0.23371	58.9098	49.9357	46.7404	64.1537	56.1796	55.3444
DN756_09875		electron transport complex subunit A	CDS	0.918305	2.0224e-06	1.33362e-05	114.689	114.173	122.741	240.849	222.81	200.863
DN756_09880	rsxB	electron transport complex subunit RsxB	CDS	1.16835	0.00139012	0.00339151	68.8441	98.7257	116.281	184.906	224.798	228.27
DN756_09885	rsxC	electron transport complex subunit RsxC	CDS	1.04832	6.00004e-05	0.000223136	79.0876	113.975	131.709	201.196	211.995	258.491
DN756_09890		right oriC-binding transcriptional activator	CDS	0.209307	0.0773139	0.114064	139.891	117.689	110.201	154.904	137.686	132.631
DN756_09895	rsxD	electron transport complex subunit RsxD	CDS	0.817053	4.28827e-07	3.80777e-06	129.571	132.938	134.293	242.596	225.752	230.758
DN756_09900		electron transport complex subunit G	CDS	0.707262	0.00293458	0.00649194	44.8781	64.9875	74.2526	84.3737	98.4037	117.826
DN756_09905		electron transport complex subunit E	CDS	0.44166	0.00391405	0.00836215	37.8816	38.2419	43.4724	50.0041	52.7206	59.7083
DN756_09910		endonuclease III	CDS	0.964023	8.06757e-06	4.14216e-05	63.2391	68.6616	66.4246	152.982	116.812	117.133
DN756_09915		SDR family oxidoreductase	CDS	-0.323159	0.0255177	0.0434558	22.0719	24.9283	20.4062	16.3332	20.5157	17.0071
DN756_09920		MFS transporter	CDS	-0.620423	0.032056	0.0529945	8.85193	7.7827	8.93008	6.46341	5.52651	4.64942
DN756_09925		exoribonuclease 2	CDS	0.996492	4.51133e-05	0.000174534	345.728	475.021	534.171	863.433	880.226	959.616
DN756_09930		carbon starvation protein A	CDS	-1.01215	3.85937e-06	2.21578e-05	33.2817	30.1826	36.8223	18.8662	15.9434	14.9271
DN756_09935		DUF466 domain-containing protein	CDS	-0.136608	0.411329	0.484027	6.1461	6.39998	5.13004	4.67287	5.96386	5.42432
DN756_09940	fsa	fructose-6-phosphate aldolase	CDS	-0.283204	0.0434417	0.0689191	10.4368	12.6815	11.2101	9.60777	9.46266	9.1357
DN756_09945		DUF2164 domain-containing protein	CDS	-0.0591365	0.772138	0.814772	2.31928	2.09382	2.73602	2.35827	2.34579	2.16157
DN756_09950	araD	L-ribulose-5-phosphate 4-epimerase	CDS	0.147888	0.697345	0.746535	5.37301	3.35802	2.50802	5.80834	3.89639	2.77334
DN756_09955	osmB	osmotically-inducible lipoprotein OsmB	CDS	-1.5222	1.87065e-07	1.9257e-06	224.275	207.17	178.26	63.979	85.2435	63.0119
DN756_09960	yciH	stress response translation initiation inhibitor YciH	CDS	-0.139323	0.562727	0.627312	38.0363	43.0616	44.9544	30.5265	56.1796	27.6926
DN756_09965		orotidine-5'-phosphate decarboxylase	CDS	-0.24133	0.0134951	0.0246385	83.1077	82.8047	87.2107	68.3462	73.7531	72.0252
DN756_09970		hypothetical protein	CDS	-0.423346	0.120874	0.167776	13.5678	8.84936	9.23408	10.0882	6.20242	7.34119
DN756_09975	lapB	lipopolysaccharide assembly protein LapB	CDS	0.60629	2.26506e-05	9.76957e-05	333.784	322.646	317.379	515.02	519.89	447.568
DN756_09980		LapA family protein	CDS	0.486239	0.02424	0.0415025	58.5233	43.9703	38.2663	78.7401	62.1037	56.364
DN756_09985		phosphatidylglycerophosphatase B	CDS	-1.53414	3.69996e-07	3.36793e-06	28.7978	25.0469	20.9002	9.34574	8.5482	7.91217
DN756_09990	ribA	GTP cyclohydrolase II	CDS	-1.42792	3.67361e-07	3.35501e-06	104.948	93.3924	77.6727	31.0943	37.7314	33.7287
DN756_09995	acnA	aconitate hydratase AcnA	CDS	-1.77159	1.73949e-09	5.16592e-08	1253.92	1188.66	1069.9	347.015	350.357	331.373
DN756_10000		hypothetical protein	CDS	0.694398	0.458861	0.531773	0.154619	0.711109	0.342003	1.04812	0.675905	0.244706
DN756_10005		hypothetical protein	CDS	0.263126	0.45485	0.528014	2.0487	1.22469	2.01402	1.96523	2.38555	1.99843
DN756_10010	cysB	HTH-type transcriptional regulator CysB	CDS	-0.0516386	0.546505	0.613493	201.662	188.642	184.796	191.02	187.265	176.596
DN756_10015	topA	type I DNA topoisomerase	CDS	0.115262	0.357534	0.431676	232.238	284.997	306.587	267.445	305.946	318.934
DN756_10020		hypothetical protein	CDS	0.536243	0.00520742	0.0106893	4.83184	5.41233	6.15605	7.29317	8.98555	7.50432
DN756_10025		DUF2498 family protein	CDS	-0.610794	2.49423e-05	0.000105865	90.4134	96.6714	89.8328	57.996	61.9447	61.3805
DN756_10030	sohB	protease SohB	CDS	0.115158	0.190063	0.249074	95.4772	99.9504	93.2528	99.6151	109.775	103.266
DN756_10035		YciK family oxidoreductase	CDS	0.313706	0.00436799	0.00922304	136.065	137.995	142.235	181.543	157.128	178.758
DN756_10040	cobO	cob(I)yrinic acid a,c-diamide adenosyltransferase	CDS	0.433472	0.000826952	0.00218969	52.1839	55.7826	46.5124	69.045	70.97	68.5993
DN756_10045	rluB	23S rRNA pseudouridine(2605) synthase RluB	CDS	0.515133	0.0011922	0.00297365	285.581	333.155	334.061	436.062	456.991	468.612
DN756_10050		threonylcarbamoyl-AMP synthase	CDS	0.806695	7.79061e-06	4.04255e-05	109.084	116.345	119.207	188.662	206.747	207.429
DN756_10055		PHP domain-containing protein	CDS	0.872093	6.07135e-07	4.96288e-06	73.9852	67.7529	73.2266	126.91	128.462	138.096
DN756_10070		anthranilate synthase component 1	CDS	0.301393	0.0463719	0.0728122	8.5427	8.65183	9.61408	10.9179	12.0072	10.1145
DN756_10075		glutamine amidotransferase	CDS	0.503524	0.0694643	0.104007	2.20332	3.55555	2.39402	3.27538	3.33976	4.93491
DN756_10080	trpD	anthranilate phosphoribosyltransferase	CDS	0.206751	0.124462	0.172179	10.9006	11.4963	10.4501	13.0578	13.7566	11.0933
DN756_10085	trpF	bifunctional indole-3-glycerol-phosphate synthase TrpC/phosphoribosylanthranilate isomerase TrpF	CDS	0.194154	0.0667633	0.100291	246.656	254.775	232.41	297.754	296.404	245.4
DN756_10090	trpB	tryptophan synthase subunit beta	CDS	0.671862	0.00462006	0.00964187	90.8386	122.548	141.133	147.261	191.122	226.394
DN756_10095		tryptophan synthase subunit alpha	CDS	0.447584	0.00791475	0.0154697	57.7888	68.227	89.4148	102.454	91.2869	100.085
DN756_10100		BON domain-containing protein	CDS	-1.46194	4.94428e-07	4.22678e-06	26.6718	23.1506	22.1542	8.29762	9.93977	7.87138
DN756_10105	ompW	outer membrane protein OmpW	CDS	-1.43109	2.23269e-06	1.4446e-05	70.4289	95.2096	101.765	34.1076	36.4193	28.6306
DN756_10110		hypothetical protein	CDS	1.27521	0.0350527	0.0571475	0.270583	0.158024	0.380003	0.611404	0.516868	0.856472
DN756_10115		UPF0259 family protein	CDS	0.545822	6.1715e-05	0.0002291	310.668	313.441	332.275	445.146	462.358	488.678
DN756_10120		SulP family inorganic anion transporter	CDS	-0.0546791	0.681082	0.732926	203.556	177.145	146.187	185.648	171.362	150.29
DN756_10125		hypothetical protein	CDS	-1.13645	0.0697784	0.104364	0.65713	0.513579	0.760006	0.393045	0.159036	0.326275
DN756_10130		intracellular septation protein A	CDS	3.1444	5.94665e-12	1.11581e-09	114.65	103.387	101.803	878.02	980.101	970.056
DN756_10135	yciA	acyl-CoA thioester hydrolase YciA	CDS	3.10098	2.18217e-10	1.08898e-08	54.967	66.7653	64.7906	483.708	557.78	558.95
DN756_10140	tonB	TonB system transport protein TonB	CDS	-0.272437	0.214709	0.276801	25.7054	22.479	23.3322	25.5916	16.9771	16.6808
DN756_10145		YciI family protein	CDS	0.723582	0.00275901	0.00615045	13.4518	12.2864	8.36007	18.9535	17.6928	19.6581
DN756_10150		hypothetical protein	CDS	5.93165	7.33222e-15	3.02674e-11	3.05372	3.04197	3.34403	201.763	192.394	183.04
DN756_10155		hypothetical protein	CDS	-2.15362	0.000301397	0.000894442	1.81677	3.279	1.97602	0.786091	0.596386	0.203922
DN756_10160		attachment invasion locus protein	CDS	1.61448	0.0289508	0.0485809	0	0.592591	0.532005	1.04812	1.0735	1.34588
DN756_10165		chpB toxin of the ChpB-ChpS toxin-antitoxin system	CDS	1.95319	4.87709e-05	0.000186933	0.463857	0.553085	0.456004	1.7032	1.66988	2.36549
DN756_10170		cardiolipin synthase A	CDS	-0.256853	0.0154591	0.0278305	165.365	167.348	161.881	142.326	136.652	134.955
DN756_10175		DUF440 family protein	CDS	-0.262253	0.0867901	0.12624	24.0046	26.0345	26.9802	16.9446	24.8097	22.4314
DN756_10180		hypothetical protein	CDS	-0.0644219	0.849576	0.87742	1.31426	1.38271	1.52001	0.829762	1.15301	2.03922
DN756_10185	oppF	oligopeptide ABC transporter ATP-binding protein OppF	CDS	-1.44606	5.77364e-06	3.16096e-05	40.1623	27.8123	26.7522	13.7566	10.2181	10.8079
DN756_10190	oppD	oligopeptide ABC transporter ATP-binding protein OppD	CDS	-2.26248	9.72022e-08	1.17325e-06	27.9087	29.6296	30.7043	5.93935	4.45302	7.99374
DN756_10195	oppC	oligopeptide ABC transporter permease OppC	CDS	-1.98091	6.75099e-08	8.73608e-07	17.0467	17.2642	17.7462	3.66842	5.2482	4.24157
DN756_10200	oppB	oligopeptide ABC transporter permease OppB	CDS	-2.10861	1.65303e-08	2.89139e-07	21.8399	20.1086	18.2022	5.41529	4.25422	4.28236
DN756_10205	oppA	oligopeptide ABC transporter substrate-binding protein OppA	CDS	-2.26561	1.00121e-10	6.88832e-09	61.3837	60.9974	65.5886	12.4464	12.8024	13.8259
DN756_10210		YchE family NAAT transporter	CDS	0.798005	0.00106254	0.00269919	39.5051	43.1011	51.5284	64.7215	89.8953	78.5915
DN756_10215		hypothetical protein	CDS	0.418622	0.19101	0.250075	2.97641	2.05432	1.21601	2.6203	2.46506	3.26275
DN756_10220		bifunctional acetaldehyde-CoA/alcohol dehydrogenase	CDS	0.171735	0.481909	0.554591	1553.65	2236.64	2431.68	1765.34	2438.7	2804.42
DN756_10230		thymidine kinase	CDS	-1.00143	2.33298e-06	1.48162e-05	25.1642	26.1135	23.0282	11.835	13.5181	11.7459
DN756_10235		DNA-binding transcriptional regulator H-NS	CDS	0.797812	1.41889e-06	1.0116e-05	322.767	289.382	281.354	533.581	493.967	525.792
DN756_10245		UDP-glucose/GDP-mannose dehydrogenase family protein	CDS	-2.3051	4.19229e-07	3.74584e-06	24.0432	32.316	26.8282	5.67732	4.01567	7.13727
DN756_10250	rssB	two-component system response regulator RssB	CDS	-1.25044	2.9681e-06	1.80712e-05	33.7842	30.9333	26.6762	14.7174	12.2856	11.4196
DN756_10255		YchJ family protein	CDS	0.0605535	0.457707	0.530735	257.286	258.686	264.216	280.547	268.891	264.201
DN756_10260	purU	formyltetrahydrofolate deformylase	CDS	0.0326979	0.816224	0.850637	308.89	362.231	356.595	333.084	365.068	353.111
DN756_10285		LysR family transcriptional regulator	CDS	5.55746	7.62049e-08	9.56152e-07	0.347893	0.158024	0.228002	13.8003	10.735	10.7671
DN756_10290		exodeoxyribonuclease III	CDS	0.305211	0.0870616	0.126546	67.9164	97.58	101.157	99.1784	110.013	120.273
DN756_10295		pyrimidine (deoxy)nucleoside triphosphate diphosphatase	CDS	0.748225	0.00911606	0.0174817	8.69731	12.3259	17.2901	17.8617	23.5771	22.9208
DN756_10300		DUF1496 domain-containing protein	CDS	1.02499	4.97026e-05	0.000190327	24.8936	19.7135	21.2042	56.2055	37.8507	39.9279
DN756_10305	topB	DNA topoisomerase III	CDS	0.338032	0.00854472	0.0165599	292.81	358.083	378.711	404.706	429.597	467.144
DN756_10310	selD	selenide, water dikinase SelD	CDS	-0.0449031	0.601259	0.661866	293.621	322.765	323.915	307.798	298.949	304.741
DN756_10315		NAD(P)H nitroreductase	CDS	-0.484527	0.00261706	0.00588411	99.1107	91.022	87.9707	77.1242	62.9386	58.7295
DN756_10320	sppA	signal peptide peptidase SppA	CDS	0.422443	0.00442125	0.00930983	329.416	407.268	448.328	580.965	475.916	531.298
DN756_10325		L-asparaginase 1	CDS	0.636017	7.9417e-06	4.0877e-05	108.736	112.79	121.335	178.661	174.026	180.145
DN756_10330		bifunctional nicotinamidase/pyrazinamidase	CDS	0.96074	3.25545e-06	1.94963e-05	31.0784	33.3431	34.2003	63.455	65.0459	63.4605
DN756_10335		DUF1315 family protein	CDS	0.0488152	0.572671	0.636164	168.998	178.963	178.868	182.111	182.256	180.593
DN756_10340	msrB	peptide-methionine (R)-S-oxide reductase	CDS	0.109205	0.226961	0.29024	193.042	212.977	213.676	230.019	227.024	211.385
DN756_10345		glyceraldehyde-3-phosphate dehydrogenase	CDS	0.219101	0.0720196	0.106826	2633.55	3125.52	3043.45	3063.61	3560.39	3622.18
DN756_10350		D-hexose-6-phosphate mutarotase	CDS	-0.0357249	0.665472	0.719316	838.924	883.435	873.437	819.936	890.842	821.52
DN756_10355		MipA/OmpV family protein	CDS	0.0932667	0.262009	0.328546	497.757	484.661	473.37	526.681	506.332	520.001
DN756_10360		hypothetical protein	CDS	0.0095413	0.980643	0.983502	1.15964	1.38271	0.494004	0.873434	1.23253	0.938041
DN756_10365		PrkA family serine protein kinase	CDS	-0.584092	2.91707e-05	0.000121143	211.519	226.923	225.342	148.134	149.335	145.315
DN756_10370		YeaH/YhbH family protein	CDS	-0.875437	4.10979e-06	2.3465e-05	83.4169	96.7899	92.7968	44.6325	54.2712	49.8793
DN756_10375		DMT family transporter	CDS	-0.237191	0.0908332	0.131151	48.5117	44.6024	41.9524	40.1343	41.8266	32.6275
DN756_10380		LysR family transcriptional regulator	CDS	-0.269401	0.0747514	0.110719	27.4449	25.1654	20.4062	20.3073	21.8277	18.4345
DN756_10385		pirin family protein	CDS	-0.755066	0.000102678	0.000355286	67.2592	64.3159	54.4165	38.5184	35.3458	36.3389
DN756_10390		Bcr/CflA family efflux MFS transporter	CDS	1.05477	3.32721e-05	0.000135184	82.4505	86.8344	90.7448	150.143	187.862	202.168
DN756_10395		D-amino acid dehydrogenase small subunit	CDS	-1.5888	3.61385e-07	3.30776e-06	101.43	99.2393	108.073	40.2216	33.3181	29.12
DN756_10400		SpoVR family protein	CDS	-1.41142	2.28372e-06	1.46385e-05	39.3505	45.2345	39.5203	19.9143	13.6374	13.1326
DN756_10405	fadR	fatty acid metabolism transcriptional regulator FadR	CDS	-0.182964	0.0596178	0.0908796	93.0806	101.57	92.2648	78.2597	87.47	86.9931
DN756_10410		hypothetical protein	CDS	-0.867075	0.10615	0.149961	0.579821	0.592591	0.570005	0.218359	0.318073	0.407844
DN756_10415	nhaB	sodium/proton antiporter NhaB	CDS	0.0408528	0.797814	0.836732	47.0042	56.0196	59.8885	54.2403	54.9471	58.4032
DN756_10420	dsbB	disulfide bond formation protein DsbB	CDS	2.54318	9.68569e-11	6.7767e-09	106.069	87.8615	82.1947	504.714	573.286	531.502
DN756_10425		hypothetical protein	CDS	0.727505	6.9683e-05	0.00025487	9.8183	8.96788	9.61408	17.294	14.9097	14.8455
DN756_10435		cysteine desulfurase	CDS	0.399199	0.0858174	0.125046	4.36798	4.14814	3.45803	6.02669	5.2482	4.52707
DN756_10440		MFS transporter	CDS	0.350585	0.141532	0.192757	3.98144	4.10863	2.50802	4.89123	3.97591	4.64942
DN756_10445		YcgN family cysteine cluster protein	CDS	0.472286	0.00160289	0.0038559	78.9716	85.7677	81.2067	100.532	124.128	116.521
DN756_10450		fumarylacetoacetate hydrolase family protein	CDS	-0.0757755	0.444038	0.517209	177.503	198.597	212.08	181.849	183.568	192.665
DN756_10455		lytic murein transglycosylase	CDS	-0.0799187	0.640901	0.698058	94.7041	113.382	130.037	89.0903	114.347	116.439
DN756_10460		hypothetical protein	CDS	0.050401	0.56953	0.633186	54.8511	59.9307	59.9265	57.865	59.9965	63.0526
DN756_10465		hypothetical protein	CDS	0.912054	0.127148	0.175131	1.31426	0.158024	0.684006	1.92155	1.0735	1.10118
DN756_10470	minC	septum site-determining protein MinC	CDS	0.794094	4.94557e-07	4.22678e-06	347.661	328.73	329.235	579.174	589.11	575.468
DN756_10475	minD	septum site-determining protein MinD	CDS	0.444298	0.019983	0.0349386	248.898	301.905	323.003	361.864	406.139	420.936
DN756_10480	minE	cell division topological specificity factor MinE	CDS	0.386215	0.0686655	0.102961	16.1963	20.2666	24.0162	21.6175	27.2747	30.1397
DN756_10485		ribonuclease D	CDS	0.0913604	0.556328	0.621185	87.8622	113.501	102.107	92.4093	117.528	113.34
DN756_10490	fadD	long-chain-fatty-acid--CoA ligase FadD	CDS	-1.44602	1.56816e-07	1.69904e-06	261.654	228.661	218.084	98.5234	87.5098	73.9829
DN756_10495		gluconate 5-dehydrogenase	CDS	0.0544443	0.925248	0.939326	1.66215	0.711109	1.52001	1.48484	1.78916	0.774903
DN756_10500		lipoprotein	CDS	-0.487404	0.000475945	0.00134568	96.9847	104.336	97.0148	76.2508	65.7615	70.8017
DN756_10505	tsaB	tRNA (adenosine(37)-N6)-threonylcarbamoyltransferase complex dimerization subunit type 1 TsaB	CDS	0.612664	0.000247739	0.000762487	28.5272	30.1036	32.2243	49.6547	40.3555	48.9412
DN756_10510		ATP-dependent DNA helicase	CDS	0.927236	2.30662e-06	1.47167e-05	129.609	136.928	147.403	250.064	263.404	273.704
DN756_10515		RidA family protein	CDS	0.345422	0.00949356	0.0180846	25.0869	23.1506	22.7622	31.5746	26.9567	31.6895
DN756_10520		spermidine export protein MdtI	CDS	2.35079	7.98626e-07	6.15225e-06	5.41166	6.39998	5.47205	26.2467	32.0061	29.9357
DN756_10525	mdtJ	multidrug/spermidine efflux SMR transporter subunit MdtJ	CDS	2.28474	2.09159e-07	2.13715e-06	8.23346	6.32097	7.10606	45.0692	34.1531	26.4283
DN756_10530		keto-hydroxyglutarate-aldolase/keto-deoxy- phosphogluconate aldolase	CDS	-0.410329	0.000788245	0.00210743	106.339	114.37	107.579	78.6091	80.5917	87.8088
DN756_10535		hypothetical protein	CDS	-0.2788	0.119042	0.165456	7.15112	8.69134	9.27208	6.9438	5.64579	8.11609
DN756_10540	zwf	glucose-6-phosphate dehydrogenase	CDS	0.148822	0.187984	0.246505	429.454	463.09	469.57	467.899	459.456	582.768
DN756_10545		MurR/RpiR family transcriptional regulator	CDS	-1.06735	0.00344678	0.00748464	250.869	204.167	190.23	129.749	97.4098	80.7938
DN756_10550	pyk	pyruvate kinase	CDS	-0.364642	0.0153267	0.0276281	1182.41	1449.4	1473.2	934.487	1174.28	1079.4
DN756_10555		gluconate 5-dehydrogenase	CDS	0.609719	0.0585235	0.0895422	15.0753	18.2518	18.1642	12.9268	34.7097	30.8738
DN756_10560	msbB	lauroyl-Kdo(2)-lipid IV(A) myristoyltransferase	CDS	0.422373	0.00628702	0.0126537	124.12	159.407	179.856	220.935	190.207	209.876
DN756_10565	mepM	murein DD-endopeptidase MepM	CDS	-0.0343679	0.751965	0.795926	565.48	642.843	629.399	599.045	609.547	585.868
DN756_10570		zinc ABC transporter substrate-binding protein	CDS	-0.103763	0.357277	0.431492	152.106	145.777	144.439	154.379	134.465	122.802
DN756_10575	znuC	zinc ABC transporter ATP-binding protein ZnuC	CDS	0.341794	0.0566301	0.0869354	61.1518	52.148	39.4443	67.9968	71.129	54.4471
DN756_10580	znuB	zinc ABC transporter permease subunit ZnuB	CDS	0.39261	0.034857	0.0568959	54.1553	48.553	50.4644	53.9345	80.5122	66.6009
DN756_10585	ruvB	Holliday junction branch migration DNA helicase RuvB	CDS	0.180996	0.125264	0.172939	96.8688	114.173	125.059	122.019	130.33	128.675
DN756_10590	ruvA	Holliday junction branch migration protein RuvA	CDS	-0.259372	0.0106444	0.0199456	111.094	111.17	109.023	94.5492	90.0543	92.1727
DN756_10595		tat protein	CDS	-0.234336	0.0889437	0.128759	26.2466	29.5505	32.6043	24.5872	27.5928	22.9616
DN756_10600	ruvC	crossover junction endodeoxyribonuclease RuvC	CDS	-0.57721	0.000115638	0.000395488	77.4641	73.9949	69.4646	49.4364	53.2772	45.3522
DN756_10605		YebC/PmpR family DNA-binding transcriptional regulator	CDS	-0.746865	7.07586e-06	3.73997e-05	113.915	126.103	121.791	74.766	69.2603	71.5766
DN756_10610		dihydroneopterin triphosphate diphosphatase	CDS	-0.97107	7.52966e-07	5.89111e-06	119.752	112.079	118.143	59.9612	54.9868	63.5828
DN756_10615	aspS	aspartate--tRNA ligase	CDS	-0.548359	0.0057583	0.0117153	524.081	648.927	707.224	343.522	462.716	479.42
DN756_10620		DUF72 domain-containing protein	CDS	0.388453	0.00111149	0.00280625	63.7803	66.9628	68.6666	89.265	87.5495	84.2197
DN756_10625		hypothetical protein	CDS	0.0429929	0.602052	0.662563	194.356	212.345	207.9	207.528	216.965	208.694
DN756_10630	cmoA	carboxy-S-adenosyl-L-methionine synthase CmoA	CDS	0.597877	0.000551413	0.00153566	296.327	355.594	365.791	481.524	526.45	532.318
DN756_10635	cmoB	tRNA 5-methoxyuridine(34)/uridine 5-oxyacetic acid(34) synthase CmoB	CDS	0.741508	0.0277509	0.0467956	129.261	233.757	266.42	266.179	377.672	408.496
DN756_10640	cutC	copper homeostasis protein CutC	CDS	-0.356825	0.000792741	0.00211671	144.028	144.316	136.573	114.857	109.854	107.1
DN756_10645		VOC family protein	CDS	0.786311	2.07382e-05	9.12656e-05	57.0544	54.7949	63.9925	99.5278	94.7857	108.976
DN756_10650		arginine--tRNA ligase	CDS	0.455199	0.0103991	0.019548	357.092	436.74	493.244	516.505	603.026	645.005
DN756_10655		filamentous hemagglutinin N-terminal domain-containing protein	CDS	-1.0988	6.52585e-06	3.48045e-05	13.0266	11.1012	10.7921	5.63365	5.52651	5.13883
DN756_10660		ShlB/FhaC/HecB family hemolysin secretion/activation protein	CDS	0.488969	0.410943	0.483854	0.154619	0.316049	0.494004	0.480389	0.675905	0.203922
DN756_10665	murJ	murein biosynthesis integral membrane protein MurJ	CDS	-0.461927	0.000825359	0.00218824	80.9043	92.4837	90.8588	62.9309	65.2844	63.6236
DN756_10670		gfo/Idh/MocA family oxidoreductase	CDS	-0.850705	8.41114e-05	0.000301138	76.3431	100.543	103.703	44.0647	52.5218	58.9742
DN756_10675		DUF480 domain-containing protein	CDS	-1.02249	2.23664e-06	1.44489e-05	104.561	119.782	126.085	51.1832	61.6663	59.6268
DN756_10680		30S ribosomal protein S5 alanine N-acetyltransferase	CDS	-1.2925	3.40184e-08	5.22038e-07	87.0118	98.2516	83.5627	36.0292	37.7711	35.931
DN756_10685		MFS transporter	CDS	-0.86818	1.30965e-05	6.23712e-05	24.3138	22.5185	21.6982	13.4072	13.0012	11.1341
DN756_10690		lipoprotein	CDS	0.381002	0.00151095	0.00365819	47.7772	51.7135	55.8605	70.0494	67.7892	64.4801
DN756_10695		molecular chaperone	CDS	0.615466	2.22987e-05	9.67607e-05	90.7226	100.148	100.815	143.942	142.576	160.364
DN756_10700		phosphatase	CDS	0.305596	0.0171797	0.0305285	100.348	108.168	125.705	137.61	138.56	136.913
[truncated: 2,129 more rows]

## Sheet: WT vs cpxRD51E all genes
Locustag	Gene	Description	FeatureType	logFC	PValue	Benjamini_Hochberg_Adjusted_PValue	WT_replicate 1	WT_replicate 2	WT_replicate 3	CpxR_D51E_replicate 1	CpxR_D51E_replicate 2	CpxR_D51E_replicate 3
DN756_00005	dnaA	chromosomal replication initiator protein DnaA	CDS	0.0638502	0.626876	0.798933	631.696	724.265	789.951	614.008	790.845	838.208
DN756_00010		DNA polymerase III subunit beta	CDS	0.188621	0.0821231	0.227361	274.912	306.054	355.645	349.589	341.33	376.518
DN756_00020	recF	DNA replication/repair protein RecF	CDS	0.334652	0.00245238	0.0196571	252.299	250.982	261.708	321.449	313.789	329.471
DN756_00025	gyrB	DNA topoisomerase (ATP-hydrolyzing) subunit B	CDS	-0.070361	0.384486	0.606394	1350.67	1358.85	1275.29	1233.89	1217.2	1344.04
DN756_00030		sugar-phosphatase	CDS	0.152601	0.122297	0.295636	41.979	47.2888	46.5504	47.8893	50.2388	52.8516
DN756_00035		hypothetical protein	CDS	-0.276648	0.398719	0.618091	1.04368	1.54074	1.67201	1.10991	0.890897	1.50493
DN756_00040		ornithine cyclodeaminase family protein	CDS	-0.377085	0.00122221	0.0117332	45.0328	45.5505	48.2984	36.2679	35.4422	35.2224
DN756_00045		threonine/serine dehydratase	CDS	-0.255839	0.0461943	0.158908	57.7502	50.4888	49.4384	49.3257	41.0974	41.6004
DN756_00050		DUF3748 domain-containing protein	CDS	-0.344744	0.00231684	0.0188637	68.8827	67.4369	68.3626	56.181	53.0277	51.9558
DN756_00055		YceK/YidQ family lipoprotein	CDS	-0.917165	0.000123315	0.00202806	75.4154	62.3011	64.0685	42.6009	36.488	27.7336
DN756_00060		heat shock protein IbpA	CDS	-0.09014	0.349709	0.571269	72.323	68.069	73.3786	71.8503	66.0038	62.9561
DN756_00065	ibpB	heat shock chaperone IbpB	CDS	-0.363785	0.00700659	0.043823	188.751	165.372	148.619	129.435	125.733	135.515
DN756_00070		putative transporter	CDS	-0.230798	0.168789	0.368128	38.1136	36.1876	33.1363	36.5617	28.0051	26.9453
DN756_00075		valine--pyruvate transaminase	CDS	-0.251697	0.0755735	0.214263	50.9856	53.8468	61.4085	38.553	50.6649	50.4508
DN756_00085		hypothetical protein	CDS	0.292275	0.700158	0.847236	0.270583	0.316049	0.380003	0.783466	0.232408	0.143326
DN756_00095		alpha-amylase	CDS	0.936468	0.000142974	0.00230545	16.3123	19.0024	21.2042	34.701	33.3505	40.1314
DN756_00100		bifunctional glyoxylate/hydroxypyruvate reductase B	CDS	-0.253318	0.0225377	0.0968566	128.372	135.269	129.809	109.228	110.859	110.003
DN756_00105		transcriptional regulator	CDS	-0.459921	0.0162637	0.0769912	17.6266	14.3802	12.8821	12.2416	9.72239	10.642
DN756_00110		hypothetical protein	CDS	-0.142863	0.541752	0.734618	8.07884	5.49134	5.16804	4.73344	6.27501	5.98387
DN756_00115		OmpA family lipoprotein	CDS	0.360678	0.0195109	0.0869775	13.4518	15.1703	14.7441	20.7945	19.8709	15.0134
DN756_00120		N-acetyltransferase	CDS	0.291276	0.0531789	0.172769	14.7661	17.1851	13.1861	16.7792	20.9554	17.5216
DN756_00125	tag	DNA-3-methyladenine glycosylase I	CDS	0.132665	0.362452	0.585311	25.5121	22.8345	28.1582	27.2254	29.9031	26.7662
DN756_00130		hypothetical protein	CDS	-0.262697	0.265485	0.482406	3.13103	4.02962	4.10403	3.88468	2.86636	2.6157
DN756_00135	glyQ	glycine--tRNA ligase subunit alpha	CDS	0.0166849	0.881277	0.947429	377.773	445.826	492.37	401.722	461.407	468.175
DN756_00140		glycine--tRNA ligase subunit beta	CDS	0.249252	0.0191907	0.0860567	419.674	417.382	465.238	543.725	471.052	533.102
DN756_00145		hypothetical protein	CDS	0.761585	0.00143511	0.0133593	25.4348	17.4617	17.5181	41.1319	30.4454	30.8151
DN756_00150		DUF3053 domain-containing protein	CDS	0.0598924	0.482863	0.688701	193.931	188.325	177.766	195.997	190.11	197.647
DN756_00155		PTS mannitol transporter subunit IICBA	CDS	-0.525429	0.000432712	0.00528472	107.421	108.563	91.1628	68.4879	71.6978	73.2039
DN756_00160		mannitol-1-phosphate 5-dehydrogenase	CDS	-0.266047	0.0167709	0.0785817	117.858	115.358	102.411	96.5295	91.2975	91.263
DN756_00165		MltR family transcriptional regulator	CDS	0.565666	0.00191882	0.0165709	39.0413	33.8172	29.4123	57.2909	50.6649	43.392
DN756_00170		YibL family ribosome-associated protein	CDS	-0.115637	0.346922	0.568679	80.5178	74.864	70.1486	82.4597	61.4719	64.1743
DN756_00175		hypothetical protein	CDS	-0.793842	0.000187954	0.00280594	48.2798	36.9382	36.4803	26.7684	23.5894	19.8149
DN756_00180		hypothetical protein	CDS	0.101118	0.852588	0.931287	1.46888	0.474073	0.532005	1.43635	0.619754	0.573305
DN756_00185		HAMP domain-containing protein	CDS	0.361684	0.087143	0.236818	3.71085	4.38517	3.64803	5.68012	4.9193	4.47895
DN756_00190		superoxide dismutase [Mn]	CDS	-0.135126	0.247347	0.463583	752.492	604.72	598.505	636.925	537.094	606.808
DN756_00195		sulfurtransferase FdhD	CDS	0.0907044	0.308442	0.53052	88.1328	79.5652	78.8127	90.5882	89.3608	82.5559
DN756_00200		sulfate ABC transporter substrate-binding protein	CDS	-0.318197	0.00253665	0.0200598	1934.79	1915.69	1793.84	1605.45	1444.8	1476.87
DN756_00205	fdnG	formate dehydrogenase-N subunit alpha	CDS	-0.0534079	0.578335	0.763408	4547.92	5143.93	5331.98	4641.9	4706.49	5129.43
DN756_00210	fdxH	formate dehydrogenase subunit beta	CDS	0.207404	0.0232023	0.0982903	650.404	666.507	661.662	768.514	721.82	794.135
DN756_00215		formate dehydrogenase cytochrome b556 subunit	CDS	0.150267	0.0709565	0.206564	541.398	562.132	601.089	626.087	624.635	641.027
DN756_00220	fdhE	formate dehydrogenase accessory protein FdhE	CDS	0.103574	0.254382	0.470681	380.904	425.915	432.938	440.406	431.155	460.471
DN756_00225		L-selenocysteinyl-tRNA(Sec) synthase	CDS	0.112156	0.228464	0.442977	332.624	371.752	380.991	396.009	360.116	416.972
DN756_00230	selB	selenocysteinyl-tRNA-specific translation elongation factor SelB	CDS	0.149258	0.140072	0.32436	296.675	290.844	291.994	368.816	289.735	316.787
DN756_00235		Tn3 family transposase	CDS	0.479819	0.132764	0.312544	2.62852	1.42222	1.67201	3.49295	2.32408	2.14989
DN756_00240		hypothetical protein	CDS	0.173869	0.247401	0.463583	34.4027	29.3135	23.7882	36.2353	31.53	30.9226
DN756_00245		DUF4225 domain-containing protein	CDS	0.680573	0.0512827	0.169926	1.85543	0.948146	0.988008	2.48097	2.09167	1.50493
DN756_00250		hypothetical protein	CDS	0.803825	0.102305	0.262961	0.193274	0.513579	0.266002	0.620244	0.542285	0.537473
DN756_00255		hypothetical protein	CDS	0.167609	0.509299	0.708352	5.75955	3.43703	3.76203	6.23508	4.57069	3.72648
DN756_00260	mdfA	MdfA family multidrug efflux MFS transporter	CDS	0.227563	0.124095	0.298523	140.046	145.777	154.395	132.21	189.257	194.028
DN756_00265		transposase	CDS	-0.38963	0.182651	0.386461	13.4132	10.5481	6.76406	10.8053	6.31375	6.27052
DN756_00270		hypothetical protein	CDS	0.242832	0.547682	0.739801	1.6235	0.948146	1.10201	1.53429	1.1233	1.68408
DN756_00275		acyltransferase	CDS	-0.166208	0.196822	0.404202	58.2527	50.5283	53.3525	42.3398	51.4783	50.7017
DN756_00280		fimbrial protein	CDS	-0.488195	0.209008	0.420052	2.08736	1.34321	1.55801	0.81611	1.35571	1.39743
DN756_00285		fimbrial biogenesis outer membrane usher protein	CDS	-0.00694365	0.97512	0.993409	6.64861	7.58517	4.67404	4.89666	7.78566	6.16303
DN756_00290		molecular chaperone	CDS	-0.349771	0.254958	0.471112	2.16466	1.9753	2.09002	1.53429	1.08457	2.25739
DN756_00295		fimbrial protein	CDS	0.0318343	0.894413	0.952208	3.20834	2.84444	5.13004	3.55824	3.9122	3.9773
DN756_00300	xylB	xylulokinase	CDS	-0.15137	0.094893	0.250317	139.273	149.926	145.389	134.821	124.532	131.932
DN756_00305	xylA	xylose isomerase	CDS	-0.0435847	0.701452	0.847409	23.9659	30.2617	26.2962	26.7358	24.7902	26.587
DN756_00310		D-xylose ABC transporter substrate-binding protein	CDS	-0.730225	0.037252	0.136454	3.6722	2.52839	3.07803	1.69751	1.74306	2.14989
DN756_00315		xylose ABC transporter ATP-binding protein	CDS	-0.42584	0.0815461	0.226377	3.98144	5.1753	5.16804	3.85204	3.79599	3.00985
DN756_00320		sugar ABC transporter permease	CDS	-0.302795	0.0784297	0.220094	8.89059	10.1136	10.7541	8.61812	8.98644	6.52134
DN756_00325		helix-turn-helix domain-containing protein	CDS	0.151183	0.299288	0.520851	20.7189	20.3061	21.9642	21.4474	24.4416	24.0788
DN756_00330		DUF4102 domain-containing protein	CDS	-0.289931	0.0464752	0.159256	62.3501	73.7183	81.6627	49.0319	63.5635	65.5359
DN756_00335		SAM-dependent methyltransferase	CDS	-0.181093	0.329161	0.552797	104.174	129.461	130.835	76.8449	113.221	131.466
DN756_00340		hypothetical protein	CDS	0.477763	0.218339	0.430422	1.27561	2.88394	2.66002	2.57891	3.06004	3.86981
DN756_00345		DUF262 domain-containing protein	CDS	-0.0265043	0.92877	0.969234	18.0904	30.5777	35.6443	17.3342	31.2589	34.255
DN756_00350		SAM-dependent DNA methyltransferase	CDS	-0.277753	0.0171036	0.079688	52.5704	52.6616	55.2905	39.7935	48.5732	44.0728
DN756_00355		IS3 family transposase	CDS	-0.0953606	0.615197	0.790639	4.29067	3.75308	3.57203	3.65617	3.48612	3.72648
DN756_00360		ATP-binding cassette domain-containing protein	CDS	-0.054939	0.86333	0.936863	2.8218	3.51604	3.19203	2.31775	3.95093	2.93819
DN756_00365		enterobactin ABC transporter permease	CDS	-0.212542	0.483627	0.689131	4.75453	3.95061	6.30805	4.50493	4.26081	4.19229
DN756_00370		ABC transporter permease	CDS	0.0746344	0.777474	0.891737	4.0974	5.45184	6.08005	3.81939	4.99677	7.66795
DN756_00375		siderophore ABC transporter substrate-binding protein	CDS	0.00661027	0.962095	0.986539	27.4062	29.1555	28.3102	29.9349	29.1284	26.1929
DN756_00380		ATP-grasp domain-containing protein	CDS	0.0617964	0.594417	0.776893	12.988	12.3259	12.7681	13.3842	13.8283	12.541
DN756_00385		EamA/RhaT family transporter	CDS	-0.221412	0.495084	0.695709	1.93274	1.50123	1.86202	1.33842	1.78179	1.43326
DN756_00400	hutU	urocanate hydratase	CDS	-1.61679	1.38383e-09	3.80831e-07	246.579	250.548	266.42	78.0854	80.2194	90.6539
DN756_00405	hutH	histidine ammonia-lyase	CDS	-1.7129	3.22456e-08	3.2211e-06	229.686	245.056	263.722	68.1615	73.4409	83.6667
DN756_00410		amino acid permease	CDS	-0.410432	0.0242708	0.100878	33.4363	33.4221	37.0503	22.8837	26.6494	28.6653
DN756_00415		alpha/beta hydrolase	CDS	-0.221839	0.137855	0.32078	76.7296	103.861	90.7448	65.3214	82.2336	85.1358
DN756_00420		kdo(2)-lipid A phosphoethanolamine 7''-transferase	CDS	-0.15733	0.469571	0.680136	317.703	424.137	424.958	237.684	388.586	420.053
DN756_00425	uhpA	transcriptional regulator UhpA	CDS	-0.0993265	0.387914	0.609557	46.5403	52.227	50.0844	53.6021	42.4532	42.8545
DN756_00430	uhpB	signal transduction histidine-protein kinase/phosphatase UhpB	CDS	0.111325	0.275379	0.491223	111.364	123.852	131.823	122.743	132.472	141.284
DN756_00435		MFS transporter family glucose-6-phosphate receptor UhpC	CDS	0.311664	0.00619831	0.0396692	41.09	43.2196	43.1304	56.638	51.2847	50.2359
DN756_00445		filamentous hemagglutinin N-terminal domain-containing protein	CDS	-0.744893	0.0158246	0.075782	2.58987	2.17283	2.58402	1.01198	1.66559	1.71992
DN756_00450		ShlB/FhaC/HecB family hemolysin secretion/activation protein	CDS	0.210522	0.279876	0.497129	8.73597	6.75554	5.43405	7.37763	8.71529	8.13376
DN756_00455		hypothetical protein	CDS	-0.0032079	0.993602	0.99844	2.16466	1.73827	0.798007	1.7628	0.968366	1.9349
DN756_00460		ABC transporter substrate-binding protein	CDS	0.220488	0.0372538	0.136454	100.27	102.479	99.2188	127.607	110.471	113.729
DN756_00465	dppB	dipeptide ABC transporter permease DppB	CDS	0.226345	0.21869	0.430788	27.2129	20.8197	20.4822	31.5345	27.9277	20.6748
DN756_00470	dppC	dipeptide ABC transporter permease DppC	CDS	0.138673	0.181266	0.38412	35.2531	33.9752	31.3123	40.0547	36.1782	34.4341
DN756_00475		dipeptide ABC transporter ATP-binding protein	CDS	0.142059	0.306807	0.52954	69.2693	58.469	56.0505	78.9668	58.7217	65.0701
DN756_00480		ABC transporter ATP-binding protein	CDS	0.210139	0.130122	0.307644	69.0373	54.4394	54.1885	74.9515	67.7081	62.8486
DN756_00485		cellulase	CDS	0.0528345	0.62594	0.798761	68.1483	65.8171	61.3705	75.5065	63.4473	63.6369
DN756_00490	hmsP	biofilm formation regulator HmsP	CDS	-0.156028	0.0673142	0.199335	278.121	281.678	271.588	252.504	239.961	253.687
DN756_00495		porin	CDS	-0.293534	0.287769	0.506356	2.20332	1.54074	2.31802	1.469	1.47192	2.00657
DN756_00500		pectate lyase	CDS	-0.0913922	0.488821	0.691756	39.0026	47.5258	41.0403	36.17	41.4073	42.1737
DN756_00505		discoidin domain-containing protein	CDS	-0.00526289	0.979394	0.99382	7.26709	9.99504	10.1081	10.5768	8.21174	8.45625
DN756_00510		dicarboxylate/amino acid:cation symporter	CDS	0.0766699	0.805218	0.905953	47.1588	47.5653	43.0924	73.2214	39.5481	32.4634
DN756_00515		insulinase family protein	CDS	-0.320206	0.0112992	0.0613049	794.548	912.314	957.684	616.555	747.888	769.769
DN756_00520		sugar kinase	CDS	-0.0121684	0.899906	0.954473	124.391	130.607	122.323	117.161	127.902	129.101
DN756_00525		4-oxalocrotonate tautomerase family protein	CDS	0.13238	0.446258	0.662169	6.06879	7.22961	7.37206	7.50821	8.13427	7.02299
DN756_00530		cyclic-guanylate-specific phosphodiesterase	CDS	0.194424	0.289843	0.509354	8.23346	8.92837	9.76608	13.0904	9.41252	8.27709
DN756_00535		AsmA family protein	CDS	-0.218613	0.0435609	0.151822	71.7045	78.7356	71.2506	67.9983	63.5248	58.9788
DN756_00540		CDP-diacylglycerol diphosphatase	CDS	-0.215386	0.0653609	0.195009	52.4931	61.0369	62.7005	51.1864	47.9922	52.6007
DN756_00545	yhjD	inner membrane protein YhjD	CDS	-0.284542	0.0430577	0.150832	70.6608	71.7825	70.8326	59.2169	58.7992	57.0797
DN756_00550		autotransporter outer membrane beta-barrel domain-containing protein	CDS	-0.316628	0.0717322	0.208235	6.72592	5.49134	6.11805	5.41897	4.37701	4.90892
DN756_00555		DUF3289 family protein	CDS	0.186456	0.62224	0.796941	2.01005	2.80493	2.20402	1.14255	3.44738	3.43983
DN756_00560		DUF943 family protein	CDS	0.0543026	0.898211	0.953828	0.773095	0.750615	1.10201	0.783466	0.542285	1.39743
DN756_00565		DUF943 family protein	CDS	-0.176925	0.841153	0.925894	0.463857	0.355555	0.304003	0.391733	0.271142	0.322484
DN756_00570		glycerate kinase	CDS	-0.302532	0.233499	0.44811	14.6115	16.395	22.6862	10.1198	15.2227	18.2383
DN756_00575		GntP family permease	CDS	-0.410643	0.0317067	0.122095	22.613	19.1604	27.3602	15.7672	17.1207	19.1341
DN756_00580		hypothetical protein	CDS	-0.17751	0.31288	0.534811	7.07382	8.17776	6.87806	7.93259	6.15881	5.4464
DN756_00585		XRE family transcriptional regulator	CDS	-0.0360195	0.862346	0.936863	22.9996	25.0864	25.6882	26.2461	26.1071	19.5999
DN756_00590		glutathione-disulfide reductase	CDS	-0.0384193	0.800621	0.904726	487.784	615.347	553.057	404.986	582.182	625.547
DN756_00595	rlmJ	23S rRNA (adenine(2030)-N(6))-methyltransferase RlmJ	CDS	-0.110779	0.268285	0.484887	156.088	179.595	183.77	151.601	157.185	172.278
DN756_00600		oligopeptidase A	CDS	0.115328	0.183748	0.387391	243.795	238.143	219.148	258.739	239.07	261.606
DN756_00605	rsmJ	16S rRNA (guanine(1516)-N(2))-methyltransferase RsmJ	CDS	0.117381	0.363774	0.586128	30.228	29.9851	27.6642	36.627	29.7869	28.8802
DN756_00610		type I secretion C-terminal target domain-containing protein	CDS	0.0450543	0.814345	0.910021	5.45032	5.76789	7.60006	6.9859	6.08134	6.34219
DN756_00615		NADP-specific glutamate dehydrogenase	CDS	-0.123246	0.178029	0.379598	671.626	636.403	590.145	589.525	590.703	562.52
DN756_00620		universal stress protein A	CDS	-0.185141	0.309188	0.530653	645.573	603.337	497.728	652.888	470.897	412.421
DN756_00625	uspB	universal stress protein UspB	CDS	0.195629	0.451939	0.667002	13.3745	12.8	9.19608	19.9131	10.2647	10.2478
DN756_00630		inorganic phosphate transporter	CDS	0.160267	0.251894	0.46808	447.351	541.668	589.575	496.652	619.444	648.014
DN756_00635		NAD(P)/FAD-dependent oxidoreductase	CDS	0.0413152	0.730394	0.865803	95.6318	108.484	105.071	90.6861	112.64	114.876
DN756_00640		hybrid sensor histidine kinase/response regulator	CDS	-0.126141	0.305001	0.52746	26.4012	24.2567	26.5242	26.9969	22.776	20.9256
DN756_00645		sugar ABC transporter ATP-binding protein	CDS	0.621305	0.093463	0.247794	1.6235	0.987652	1.02601	2.18717	1.35571	2.0424
DN756_00650		ribose ABC transporter permease	CDS	0.100032	0.656417	0.820621	4.40664	5.45184	5.62405	5.74541	5.0355	5.80471
DN756_00655		transcriptional regulator	CDS	0.0215381	0.852646	0.931287	18.5929	19.279	18.8862	16.8772	19.7547	20.9973
DN756_00660		D-lyxose/D-mannose family sugar isomerase	CDS	0.0932239	0.482934	0.688701	17.1627	17.7382	16.9861	18.3135	19.5223	17.5216
DN756_00665		ketose 1,6-bisphosphate aldolase	CDS	-0.12516	0.31751	0.54138	38.7707	38.5974	33.7063	29.3147	35.2485	37.3007
DN756_00670		adenosine kinase	CDS	-0.115395	0.284926	0.502424	49.4007	45.4715	45.1064	47.8567	42.1045	39.2356
DN756_00675		DNA-binding response regulator	CDS	-0.0215478	0.905924	0.957516	27.7154	28.8789	24.8142	33.1341	24.519	22.5022
DN756_00680		hypothetical protein	CDS	0.150008	0.713349	0.855521	1.1983	1.58024	0.722006	1.469	1.58812	0.824126
DN756_00685		hypothetical protein	CDS	0.579981	0.137832	0.32078	1.08233	0.711109	0.722006	1.7628	1.20077	0.788294
DN756_00690		pirin family protein	CDS	-0.308837	0.0412992	0.146841	30.1893	28.8394	26.9422	27.0948	22.4274	19.8507
DN756_00695	gntR	HTH-type transcriptional regulator GntR	CDS	-0.0981607	0.530537	0.724945	141.747	171.93	200.148	125.714	181.704	172.672
DN756_00700		gluconate transporter	CDS	0.179101	0.375561	0.598347	9.89561	8.41479	8.01807	12.4049	10.071	7.30964
DN756_00705		gluconokinase	CDS	0.0529554	0.835875	0.92189	12.1762	10.5086	6.61206	12.8945	10.1872	7.27381
DN756_00710		type IV secretion protein Rhs	CDS	0.511058	0.200927	0.409189	2.39659	1.18518	1.40601	3.55824	2.16914	1.3616
DN756_00715		adhesin	CDS	-0.144466	0.837219	0.922595	0.425202	0.19753	0.608005	0.750821	0.193673	0.143326
DN756_00720		hypothetical protein	CDS	-0.186257	0.626275	0.798761	3.63354	2.72592	1.67201	3.19915	2.44028	1.39743
DN756_00725		YhgN family NAAT transporter	CDS	0.0817151	0.524007	0.719595	19.5206	17.9753	17.6702	21.1536	19.4448	17.7725
DN756_00730	asd	aspartate-semialdehyde dehydrogenase	CDS	-0.0570957	0.467306	0.678078	344.684	342.004	331.705	332.026	319.987	326.856
DN756_00735		hypothetical protein	CDS	0.138805	0.491768	0.693517	4.8705	3.75308	3.72403	4.83137	4.53195	4.22812
DN756_00740		hypothetical protein	CDS	0.650042	0.0733192	0.210767	3.98144	2.48888	1.40601	5.05988	3.95093	3.33234
DN756_00745		IS66 family insertion sequence hypothetical protein	CDS	0.479422	0.213552	0.426243	1.39157	1.18518	0.646005	1.99131	1.04584	1.43326
DN756_00750		invasin-like inverse autotransporter protein	CDS	-0.181411	0.0657209	0.195881	254.851	279.347	240.352	235.431	220.013	227.566
DN756_00755		sensor histidine kinase	CDS	-0.187082	0.123308	0.297496	34.7893	38.716	40.7363	31.1428	37.3402	31.8901
DN756_00760	glgB	1,4-alpha-glucan branching protein GlgB	CDS	-0.513162	6.33899e-05	0.00117871	735.793	675.396	636.087	493.975	456.023	484.479
DN756_00765		glycogen debranching enzyme	CDS	-0.314209	0.00678173	0.0427404	541.823	476.878	443.122	419.383	367.979	388.342
DN756_00770	glgC	glucose-1-phosphate adenylyltransferase	CDS	-0.13365	0.191234	0.396889	607.575	532.976	512.852	543.627	496.656	466.814
DN756_00775	glgA	glycogen synthase GlgA	CDS	-0.144701	0.0949604	0.250317	530.227	521.204	481.16	489.829	443.318	453.162
DN756_00780		glycogen phosphorylase	CDS	-0.440095	0.000288638	0.00385466	3317.04	3301.64	3107.93	2513.39	2435.36	2220.59
DN756_00785		glycerol-3-phosphate dehydrogenase	CDS	-0.540944	0.0448202	0.155477	205.643	260.582	303.471	147.161	178.412	203.487
DN756_00790		hypothetical protein	CDS	0.408253	0.188919	0.393867	1.08233	1.85679	2.35602	2.61155	2.59522	1.82741
DN756_00795		DUF3289 family protein	CDS	1.13317	0.0687063	0.201721	1.00502	0.474073	0.0760006	1.1752	1.31698	0.931621
DN756_00800		DUF943 family protein	CDS	0.640715	0.0421371	0.148415	0.73444	1.42222	1.36801	1.66486	2.09167	1.75575
DN756_00805		hypothetical protein	CDS	-0.109144	0.744596	0.875533	1.27561	0.987652	0.760006	0.718177	1.27824	0.824126
DN756_00810		transposase	CDS	0.178634	0.283736	0.501827	9.97292	10.5086	9.61408	13.8739	10.807	9.35204
DN756_00815		DeoR/GlpR family transcriptional regulator	CDS	-0.0392966	0.695004	0.845367	154.619	182.913	190.876	161.557	170.781	181.881
DN756_00820	glpG	rhomboid family intramembrane serine protease GlpG	CDS	0.00890427	0.908398	0.9588	203.981	204.207	199.616	196.715	204.132	210.725
DN756_00825	glpE	thiosulfate sulfurtransferase GlpE	CDS	0.25106	0.0132185	0.0668703	88.4807	91.3776	90.9348	114.157	109.387	98.716
DN756_00830		helix-turn-helix transcriptional regulator	CDS	0.0732198	0.508965	0.708126	416.311	425.599	460.298	528.023	438.127	403.822
DN756_00835		maltodextrin phosphorylase	CDS	0.621699	0.000585524	0.00675151	371.279	434.488	470.33	668.492	644.002	651.024
DN756_00840		4-alpha-glucanotransferase	CDS	0.870002	8.3237e-05	0.00146839	154.078	186.548	211.548	309.273	357.017	342.944
DN756_00845		Fe-S biogenesis protein NfuA	CDS	-0.184591	0.0426895	0.149976	144.143	143.842	142.501	128.162	130.265	120.358
DN756_00850	gntX	DNA utilization protein GntX	CDS	0.212473	0.307288	0.529639	4.79319	5.92591	3.64803	6.46359	4.95803	5.19558
DN756_00855	bioH	pimeloyl-[acyl-carrier protein] methyl ester esterase	CDS	-0.0227018	0.83606	0.92189	39.2732	36.6616	34.1243	35.9741	38.6572	33.7175
DN756_00860		DUF1471 domain-containing protein	CDS	-0.0460123	0.811556	0.909693	5.10242	6.24196	4.90204	5.12517	5.88766	4.72977
DN756_00865		ferrous iron transporter C	CDS	0.0440642	0.911093	0.959926	5.75955	3.83209	4.71204	8.32432	3.48612	2.86653
DN756_00870	feoB	Fe(2+) transporter permease subunit FeoB	CDS	0.151497	0.294901	0.515173	193.506	137.165	129.733	167.988	177.753	165.649
DN756_00875		ferrous iron transporter A	CDS	0.321668	0.427169	0.644501	46.8495	26.9036	27.1702	66.7251	31.9561	27.3395
DN756_00880		RNA-binding transcriptional accessory protein	CDS	0.0895619	0.377825	0.59987	291.805	319.367	344.321	370.938	315.61	330.116
DN756_00885	greB	transcription elongation factor GreB	CDS	0.0213779	0.877231	0.944571	26.5945	24.0197	21.3562	22.7531	27.3079	23.0039
DN756_00890	ompR	two-component system response regulator OmpR	CDS	-0.146703	0.185852	0.390407	382.605	455.545	430.468	335.193	385.177	425.607
DN756_00895	envZ	two-component system sensor histidine kinase EnvZ	CDS	-0.0798273	0.454896	0.668498	356.976	398.577	455.472	358.207	373.286	414.356
DN756_00900	pckA	phosphoenolpyruvate carboxykinase (ATP)	CDS	0.148056	0.0897704	0.24173	692.461	723.751	745.414	853.325	786.042	755.867
DN756_00905	hslO	Hsp33 family molecular chaperone HslO	CDS	0.113731	0.388464	0.61019	160.533	209.106	226.976	203.505	214.241	227.817
DN756_00910		ribosome-associated heat shock protein Hsp15	CDS	0.0191782	0.895485	0.952722	47.5067	60.6023	69.7306	51.1538	63.1375	65.9659
DN756_00915		GMP/IMP nucleotidase	CDS	-0.000876225	0.992319	0.99844	181.368	171.693	183.922	177.128	191.853	167.692
DN756_00920		intracellular growth attenuator family protein	CDS	-0.192251	0.0622543	0.189784	227.986	250.034	266.154	235.986	205.526	209.794
DN756_00925	nudE	ADP compounds hydrolase NudE	CDS	2.22233	6.79318e-06	0.000194738	51.6041	39.9406	34.5423	267.423	188.599	132.326
DN756_00930		DNA adenine methylase	CDS	-0.0980527	0.765695	0.884798	3.32431	3.63456	1.93802	3.42766	2.75016	2.11406
DN756_00935		tail assembly chaperone	CDS	-0.229305	0.410761	0.62894	3.90413	4.02962	2.62202	3.2318	2.71142	3.04568
DN756_00940		phage tail protein	CDS	-0.608559	0.0285054	0.113035	6.26207	5.49134	7.67607	4.21113	4.37701	4.15646
DN756_00945		DUF2313 domain-containing protein	CDS	-0.344877	0.46619	0.67714	1.50753	1.46172	1.10201	0.685532	0.542285	1.97074
DN756_00950		baseplate J/gp47 family protein	CDS	-0.651336	0.0770715	0.217168	2.55121	3.63456	3.30603	1.14255	2.67269	2.25739
DN756_00955		hypothetical protein	CDS	-0.101797	0.803999	0.905485	1.31426	0.750615	0.722006	1.30578	0.658489	0.609137
DN756_00960		phage baseplate assembly protein V	CDS	0.024881	0.855203	0.932949	15.5779	15.3284	16.5301	17.9871	16.5784	13.6877
DN756_00965		phage tail protein	CDS	-0.382821	0.0671805	0.199082	84.7312	111.368	124.717	67.933	80.1032	98.0352
DN756_00970		multidrug DMT transporter permease	CDS	-0.307334	0.00471639	0.0323409	274.565	293.135	278.314	247.771	228.186	207.716
DN756_00975		phage tail tape measure protein	CDS	-0.134237	0.181719	0.384882	68.96	75.5751	65.2846	58.8252	66.0038	66.3601
DN756_00980		hypothetical protein	CDS	-0.378123	0.396967	0.61767	1.08233	0.632097	0.798007	0.652888	0.929631	0.358316
DN756_01000		hypothetical protein	CDS	-0.480227	0.445482	0.661837	0.347893	0.19753	0.456004	0.195866	0.387346	0.143326
DN756_01010		glycoside hydrolase family 19 protein	CDS	0.565023	0.183698	0.387391	3.32431	1.46172	1.33001	3.32973	3.83473	1.89907
DN756_01015		hypothetical protein	CDS	-0.0589743	0.529909	0.724945	46.1924	42.9036	42.5604	40.9034	43.4215	42.0663
DN756_01020		hypothetical protein	CDS	0.0882225	0.625461	0.798761	31.0784	23.5851	20.1022	32.318	23.3957	23.7205
DN756_01025		regulatory protein GemA	CDS	-0.082981	0.633223	0.804043	17.8585	14.6963	12.1601	16.1916	13.6733	12.3261
DN756_01030		hypothetical protein	CDS	-0.0501498	0.775118	0.889927	35.1758	27.5357	27.2082	33.1994	29.0122	24.6163
DN756_01035		hypothetical protein	CDS	-0.149763	0.52218	0.717807	2.70583	2.64691	2.31802	2.80742	1.93673	2.14989
DN756_01040		hypothetical protein	CDS	-0.247033	0.503246	0.702773	1.00502	1.77777	1.36801	1.04462	1.16204	1.28994
DN756_01045		hypothetical protein	CDS	-0.378381	0.146033	0.334159	2.97641	3.19999	4.82604	2.57891	2.51775	3.36817
DN756_01050		hypothetical protein	CDS	-0.419886	0.511333	0.709667	0.618476	0.276543	0.570005	0.391733	0.116204	0.573305
DN756_01055		hypothetical protein	CDS	-0.86012	0.260033	0.476599	0.502511	0.276543	1.36801	0.130578	0.271142	0.788294
DN756_01060		ANR family transcriptional regulator	CDS	-0.493575	0.160212	0.356645	2.74449	1.73827	2.31802	1.40371	1.85926	1.57659
DN756_01065		DUF2786 domain-containing protein	CDS	0.0446919	0.926807	0.968572	1.1983	1.34321	0.342003	0.81611	1.08457	1.07495
DN756_01075		DUF3164 family protein	CDS	-0.0263925	0.899376	0.954402	3.82682	2.64691	3.23003	3.29708	3.33118	2.90236
DN756_01085		hypothetical protein	CDS	-0.264771	0.476981	0.684747	0.73444	0.829628	0.798007	0.52231	0.658489	0.788294
DN756_01090		ATPase	CDS	-0.347428	0.138866	0.322406	4.56126	4.42468	4.75004	3.36237	3.60232	3.83398
DN756_01095		transposase	CDS	-0.667133	0.000308734	0.0040346	11.4418	10.2716	10.7921	6.92061	6.66236	6.87966
DN756_01100		transcriptional regulator	CDS	-0.805954	0.0883545	0.238882	2.20332	1.34321	0.988008	1.01198	0.852162	0.716631
DN756_01105		transcriptional regulator	CDS	0.256827	0.110148	0.277081	36.5674	27.2197	23.7122	31.8609	35.8683	36.8348
DN756_01110		carboxypeptidase/penicillin-binding protein 1A	CDS	0.160106	0.292611	0.512908	295.206	388.424	434.838	368.882	421.743	459.146
DN756_01115		pilus assembly protein HofM	CDS	0.14251	0.555437	0.745633	3.36296	2.84444	2.66002	3.78675	2.28534	3.69065
DN756_01120		pilus assembly protein PilN	CDS	0.282863	0.345187	0.566999	1.1983	1.34321	1.67201	2.02395	1.66559	1.43326
DN756_01125		hypothetical protein	CDS	-0.446299	0.279657	0.496953	0.927713	2.40987	1.67201	1.30578	1.47192	0.895789
DN756_01130		DUF2531 family protein	CDS	0.109407	0.657223	0.821131	2.01005	1.85679	2.16602	2.74213	1.70432	2.0424
DN756_01135		hypothetical protein	CDS	0.298384	0.0545273	0.174802	5.68225	5.92591	6.76406	8.22639	7.0497	7.30964
DN756_01140	hofQ	DNA uptake porin HofQ	CDS	0.015553	0.875689	0.943824	36.3741	42.1925	39.4823	37.6716	40.2066	41.4571
DN756_01145	aroK	shikimate kinase AroK	CDS	0.147512	0.187911	0.393536	679.396	789.845	811.079	749.94	851.155	924.741
DN756_01150		3-dehydroquinate synthase	CDS	0.0378021	0.811751	0.909693	572.477	784.314	811.079	615.086	750.019	860.352
DN756_01155		SPOR domain-containing protein	CDS	0.145688	0.127885	0.304096	577.695	567.544	621.495	638.786	663.95	651.74
DN756_01160		adenine-specific DNA-methyltransferase	CDS	0.392792	0.00902989	0.0531746	221.994	256.631	276.832	273.886	346.094	371.932
DN756_01165		hypothetical protein	CDS	0.519927	0.000367519	0.00466806	33.0884	36.3061	36.6323	48.836	48.8444	54.3565
DN756_01170		ribulose-phosphate 3-epimerase	CDS	0.326113	0.00232914	0.0189266	184.151	193.698	186.734	238.141	231.749	237.886
DN756_01175		phosphoglycolate phosphatase	CDS	0.402223	0.00377556	0.0270657	123.231	129.817	135.965	155.094	171.091	187.937
DN756_01180	trpS	tryptophan--tRNA ligase	CDS	0.440443	0.00293187	0.0221257	198.299	229.214	240.504	263.277	304.803	338.465
DN756_01185		siroheme synthase	CDS	0.353437	0.104585	0.266333	118.129	161.817	175.105	154.539	200.607	226.276
DN756_01190	nirC	nitrite transporter NirC	CDS	0.523682	0.00174757	0.0153816	89.3697	94.459	83.4107	149.609	125.152	109.394
DN756_01195	nirD	nitrite reductase small subunit NirD	CDS	0.31155	0.0937868	0.248493	27.6768	24.8098	21.6982	39.7282	27.8502	24.4371
DN756_01200		nitrite reductase large subunit	CDS	-0.223255	0.0993725	0.257437	270.544	240.79	233.588	259.197	188.638	190.23
DN756_01205		cytosine deaminase	CDS	-0.282231	0.0119536	0.0631004	113.529	103.15	92.3408	84.1573	83.6668	86.2824
DN756_01210		MFS transporter	CDS	-0.409154	0.0272824	0.109448	67.955	95.9998	93.7468	54.5161	66.6236	72.9531
DN756_01215		TonB-dependent copper receptor	CDS	-0.454546	0.00989833	0.055973	16.3123	14.2222	15.8841	11.7846	9.48999	12.5769
DN756_01220		LacI family DNA-binding transcriptional regulator	CDS	0.107691	0.515155	0.712892	308.697	287.051	239.174	320.731	319.793	259.098
DN756_01225		6-phospho-beta-glucosidase	CDS	0.225717	0.330253	0.553347	110.089	91.338	70.7186	144.027	95.8682	78.2561
DN756_01230		peptidylprolyl isomerase A	CDS	1.47426	6.02422e-08	4.26683e-06	312.562	360.69	415.078	920.017	1058.46	1045.42
DN756_01235		DUF853 family protein	CDS	0.802553	8.72874e-06	0.000238624	123.27	132.187	128.479	211.862	215.907	241.899
DN756_01240		aminodeoxychorismate synthase component II	CDS	0.401508	0.00052851	0.00620282	76.575	75.6541	81.2827	106.225	101.64	100.579
DN756_01245		aspartate aminotransferase family protein	CDS	0.204613	0.101858	0.262302	138.307	163.081	176.55	159.435	187.514	203.846
DN756_01250		hypothetical protein	CDS	-0.161006	0.337923	0.560669	320.293	434.251	518.932	314.17	412.137	412.744
DN756_01255		cAMP-activated global transcriptional regulator CRP	CDS	0.135178	0.194099	0.400822	608.696	539.534	523.302	656.609	598.915	580.185
DN756_01260		OsmC family protein	CDS	0.0265544	0.908736	0.958911	10.4754	7.38764	6.19405	9.10779	8.28921	7.09465
DN756_01265		Hcp family type VI secretion system effector	CDS	0.351754	0.212913	0.425442	5.99148	9.44195	7.98007	6.00657	12.3951	11.5378
DN756_01270		hypothetical protein	CDS	0.221353	0.416077	0.633769	3.36296	5.49134	5.35805	3.68882	5.96513	6.95132
DN756_01275		DUF1240 domain-containing protein	CDS	0.0591351	0.810889	0.909359	2.43525	2.40987	3.45803	2.28511	3.60232	2.79486
DN756_01280		phosphoribulokinase	CDS	-0.24269	0.0769859	0.217168	113.258	110.222	102.221	90.1312	87.8502	97.2827
DN756_01285		YheU family protein	CDS	-0.31921	0.173709	0.374254	57.6729	61.6295	63.1185	28.9229	61.3169	56.0764
DN756_01290		hydrolase	CDS	-0.332424	0.0240286	0.100293	187.901	176.316	149.417	150.491	130.884	126.521
DN756_01295		LysE family translocator	CDS	-0.265468	0.17685	0.378193	74.4104	66.4492	61.6365	71.785	50.8198	45.7927
DN756_01300		taurine ABC transporter substrate-binding protein	CDS	-0.657634	0.00660707	0.0417672	103.092	70.4393	63.1185	56.7686	50.0064	43.2129
DN756_01305		taurine import ATP-binding protein TauB	CDS	-1.09035	3.0331e-06	0.000104043	40.3555	36.5036	38.3803	20.1089	18.5152	15.4792
DN756_01310	tauC	taurine ABC transporter permease TauC	CDS	-1.06283	0.000160241	0.00251511	55.8947	52.227	43.4344	19.7172	23.8218	29.0236
DN756_01315		taurine dioxygenase	CDS	-1.37729	0.000100231	0.00169571	127.019	130.647	109.137	37.182	48.612	55.4314
DN756_01320		lipopolysaccharide heptosyltransferase family protein	CDS	-0.329273	0.00253763	0.0200598	604.019	644.621	667.514	482.354	516.178	526.616
DN756_01325		glycosyltransferase	CDS	0.036122	0.748706	0.878527	1089.37	1014.79	967.298	1130.18	1080.43	938.715
DN756_01330		ABC transporter ATP-binding protein	CDS	0.105334	0.314171	0.536533	249.71	282.745	313.351	285.181	312.007	312.702
DN756_01335	kefG	glutathione-regulated potassium-efflux system ancillary protein KefG	CDS	0.0332658	0.727848	0.864124	62.0795	59.8122	61.6745	55.6587	65.9651	66.2526
DN756_01340	kefB	glutathione-regulated potassium-efflux system protein KefB	CDS	-0.0771318	0.540927	0.733798	68.4962	86.9924	91.8468	82.2639	70.6907	81.481
DN756_01345		YheV family putative metal-binding protein	CDS	0.139749	0.340563	0.561835	10.3208	11.3778	10.4501	11.5561	11.969	11.8961
DN756_01350		peptidylprolyl isomerase	CDS	0.291551	0.032914	0.125567	96.0957	108.523	121.145	113.211	133.906	151.639
DN756_01355		MFS transporter permease	CDS	0.628155	0.000478272	0.00577282	15.0753	18.8444	19.9882	24.418	29.051	29.8835
DN756_01360		protein SlyX	CDS	-0.215861	0.0994077	0.257437	188.48	188.365	177.424	188.032	156.991	132.183
DN756_01365		FKBP-type peptidyl-prolyl cis-trans isomerase	CDS	0.936966	1.54399e-07	8.61298e-06	1473.52	1546.35	1598.86	2979.23	2869.93	2993.4
DN756_01370		DNA-binding protein	CDS	0.606275	5.7785e-05	0.00110947	312.253	302.538	327.981	413.409	513.931	507.912
DN756_01375	tusD	sulfurtransferase complex subunit TusD	CDS	0.472512	9.90871e-05	0.00168326	120.796	123.417	115.977	175.921	161.988	161.851
DN756_01380	tusC	sulfurtransferase complex subunit TusC	CDS	0.422334	0.000388358	0.00484333	191.225	211.911	210.256	256.063	284.002	281.959
DN756_01385		sulfurtransferase TusB	CDS	-0.0940223	0.278003	0.494441	619.983	657.618	696.204	576.272	634.822	638.196
DN756_01390		30S ribosomal protein S12	CDS	0.22718	0.0576437	0.180953	1293.27	1539.59	1602.09	1518.88	1776.29	1896.17
DN756_01395		30S ribosomal protein S7	CDS	0.251403	0.0980768	0.255917	1104.67	1386.58	1529.29	1297.68	1677.21	1811.07
DN756_01400	fusA	elongation factor G	CDS	0.291696	0.00921986	0.0538325	4727.28	4962.12	5201.26	5905.83	5870.93	6450.58
DN756_01405		hypothetical protein	CDS	-0.31063	0.324939	0.549282	7.88556	7.70368	7.60006	9.89125	4.60942	4.12063
DN756_01410	tuf	elongation factor Tu	CDS	0.00731596	0.957935	0.98583	12029.4	9281.4	8039.31	10606.2	9111.39	9781.77
DN756_01415		IS200/IS605 family transposase IS1541B	CDS	0.687715	0.00270092	0.0209182	2.97641	3.99011	2.88802	5.54955	5.22918	5.08808
DN756_01425		bacterioferritin-associated ferredoxin	CDS	0.23572	0.24534	0.460976	7.18978	8.25677	6.72606	10.8706	7.70819	7.4888
DN756_01430		bacterioferritin	CDS	0.0565791	0.719651	0.859086	60.0694	59.9307	54.9105	68.4553	58.528	54.894
DN756_01435		30S ribosomal protein S10	CDS	0.325606	0.0164642	0.0775846	2242.52	2566.75	3005.18	2888.51	3364.14	3540.37
DN756_01440		50S ribosomal protein L3	CDS	0.277039	0.0620921	0.189498	3696.44	4246.23	4613.47	4216.12	4943.43	6054.82
DN756_01445		50S ribosomal protein L4	CDS	0.264544	0.0325719	0.12466	2081.13	2255.13	2494.65	2523.35	2568.53	3113.8
DN756_01450		50S ribosomal protein L23	CDS	0.28154	0.0259293	0.105256	736.102	767.682	858.465	859.625	940.903	1070.79
DN756_01455		50S ribosomal protein L2	CDS	0.252992	0.0297934	0.116797	2842.32	2572.24	2450.15	3203.46	2960.14	3208.57
DN756_01460		30S ribosomal protein S19	CDS	0.291548	0.0282268	0.112147	811.711	708.66	690.96	888.483	961.975	856.124
DN756_01465	rplV	50S ribosomal protein L22	CDS	0.228918	0.0956743	0.251682	1091.03	882.526	818.261	1062.64	1046.22	1163.02
DN756_01470		30S ribosomal protein S3	CDS	0.264051	0.0360959	0.133636	2469.07	2070.36	1920.31	2587.85	2420.18	2749.1
DN756_01475		50S ribosomal protein L16	CDS	0.15722	0.214087	0.426243	1676.61	1418.86	1330.89	1795.08	1470.41	1670.47
DN756_01480		50S ribosomal protein L29	CDS	0.119228	0.301522	0.523317	406.918	339.871	336.911	409.85	367.747	399.45
DN756_01485		30S ribosomal protein S17	CDS	0.150528	0.208672	0.419581	335.678	280.77	256.236	344.072	307.669	316.894
DN756_01490		50S ribosomal protein L14	CDS	0.254892	0.0160484	0.0762345	2327.17	2480.35	2570.53	2668.32	2889.8	3245.73
DN756_01495		50S ribosomal protein L24	CDS	0.406578	0.00543167	0.0356469	1205.37	1285.76	1359.96	1444.55	1656.37	2003.88
DN756_01500		50S ribosomal protein L5	CDS	0.250154	0.0301429	0.117609	2480.51	2641.38	2674.5	2732.37	3012.97	3527.19
DN756_01505		30S ribosomal protein S14	CDS	0.177971	0.0987078	0.256752	1061.73	1062.71	1146.51	1107.46	1215.42	1377.54
DN756_01510		30S ribosomal protein S8	CDS	0.259297	0.0313402	0.12106	1375.06	1408.47	1634.89	1657.78	1744.49	1886.14
DN756_01515		50S ribosomal protein L6	CDS	0.237314	0.0262119	0.105977	1622.84	1532.32	1603.73	1804.65	1816.07	1989.05
DN756_01520		50S ribosomal protein L18	CDS	0.328423	0.00955073	0.0551039	652.84	688.788	618.455	798.547	777.675	884.932
DN756_01525	rpsE	30S ribosomal protein S5	CDS	0.338177	0.00986001	0.0559095	1479.63	1341.35	1242.19	1641.07	1686.04	1809.39
DN756_01530		50S ribosomal protein L30	CDS	0.374544	0.0125374	0.0651183	227.251	184.019	179.058	233.244	230.161	301.917
DN756_01535		50S ribosomal protein L15	CDS	0.150072	0.187546	0.392989	1341.94	1220.9	1115.65	1383.63	1265.62	1432.47
DN756_01540	secY	preprotein translocase subunit SecY	CDS	0.0483217	0.678083	0.833103	6293.03	5169.29	4723.52	5709.83	5325.35	5701.95
DN756_01545		50S ribosomal protein L36	CDS	0.233603	0.0302323	0.117846	847.737	767.88	748.15	873.172	911	995.078
DN756_01550		30S ribosomal protein S13	CDS	0.0854423	0.339684	0.561335	3268.45	3002.78	2908.81	3021.4	3204.25	3514.5
DN756_01555		30S ribosomal protein S11	CDS	0.053512	0.610759	0.78795	2409.43	2268.99	2025.87	2121.53	2199.16	2636.95
DN756_01560		30S ribosomal protein S4	CDS	0.0555386	0.607437	0.785312	3021.95	2950.63	3013.31	2641.45	3140.1	3557.04
DN756_01565		DNA-directed RNA polymerase subunit alpha	CDS	0.0467135	0.609747	0.787559	5712.55	5223.73	5158.62	5218.89	5407.63	5998.06
DN756_01570	rplQ	50S ribosomal protein L17	CDS	-0.0215307	0.839842	0.924991	1140.93	1014.08	907.714	1007.83	913.208	1096.3
DN756_01575	zntR	Zn(2+)-responsive transcriptional regulator	CDS	0.506102	0.0098347	0.0558427	11.3258	10.3901	7.94207	14.233	13.9445	13.9385
DN756_01580		alternative ribosome-rescue factor A	CDS	0.690948	0.0199793	0.0886825	4.8705	5.72838	2.85002	9.20572	6.0426	6.41385
DN756_01585		large conductance mechanosensitive channel protein MscL	CDS	0.0262697	0.832592	0.920284	34.8666	41.1653	46.9304	40.0547	40.6714	44.5028
DN756_01590	trkA	Trk system potassium transporter TrkA	CDS	0.0936063	0.591144	0.773207	61.6929	78.0245	103.399	72.242	91.3363	95.8853
DN756_01595		16S rRNA m5C967 methyltransferase	CDS	-0.182761	0.381334	0.602964	186.702	268.562	351.541	205.627	245.655	259.564
DN756_01600		methionyl-tRNA formyltransferase	CDS	-0.131471	0.397683	0.617983	504.522	650.389	670.972	439.165	590.393	637.336
DN756_01605		peptide deformylase	CDS	-0.0104669	0.917988	0.963502	504.985	552.374	518.742	460.841	515.171	588.713
DN756_01610	dprA	DNA-protecting protein DprA	CDS	-0.249	0.147226	0.336145	32.6632	26.153	28.8422	29.4126	23.357	20.9615
DN756_01615		DUF494 domain-containing protein	CDS	-0.0559174	0.615063	0.790639	275.801	241.422	230.472	262.592	242.711	213.95
DN756_01620		hypothetical protein	CDS	-0.0574419	0.590327	0.772558	149.362	170.153	160.057	135.18	165.319	160.382
DN756_01625	tsaC	L-threonylcarbamoyladenylate synthase type 1 TsaC	CDS	-0.182092	0.366957	0.589645	137.07	172.365	174.117	109.587	147.618	169.053
DN756_01630		shikimate dehydrogenase	CDS	-0.116259	0.555238	0.745615	212.91	286.498	305.675	220.121	250.691	271.962
DN756_01635		gamma carbonic anhydrase family protein	CDS	-0.0835823	0.448536	0.663648	66.9113	62.1826	56.9625	61.7306	51.4396	62.3828
DN756_01670		UDP-N-acetylmuramate dehydrogenase	CDS	-0.0616371	0.682324	0.83654	134.055	167.861	177.044	119.217	161.64	178.119
DN756_01675	birA	bifunctional biotin--[acetyl-CoA-carboxylase] ligase/biotin operon repressor BirA	CDS	-0.0841733	0.714	0.855805	32.1607	45.9851	58.7485	32.6444	43.6152	52.9232
DN756_01680		type I pantothenate kinase	CDS	0.27402	0.0582943	0.182164	151.372	172.997	187.532	168.51	228.186	222.335
DN756_01685		GNAT family N-acetyltransferase	CDS	-0.00592251	0.976856	0.99382	8.04018	5.72838	5.81405	7.05119	7.47578	4.98059
DN756_01710	tuf	elongation factor Tu	CDS	0.129493	0.37656	0.598782	1851.45	2213.92	2214.13	1877.74	2311.68	2679.81
DN756_01715	secE	preprotein translocase subunit SecE	CDS	0.257918	0.0073962	0.0455694	464.166	487.821	479.602	550.352	558.863	602.615
DN756_01720	nusG	transcription termination/antitermination protein NusG	CDS	0.161022	0.292521	0.512908	471.278	540.759	601.659	476.673	614.099	713.514
DN756_01725	rplK	50S ribosomal protein L11	CDS	0.236034	0.079058	0.221255	2092.84	2196.34	2402.19	2137.98	2725.6	3017.23
DN756_01730		50S ribosomal protein L1	CDS	0.123034	0.328679	0.552484	2316.42	2527.09	2351.04	2197.49	2523.37	3114.19
DN756_01735		50S ribosomal protein L10	CDS	0.272564	0.0180115	0.0824295	2127.17	2288.15	2309.01	2365.48	2712.08	3045.15
DN756_01740		50S ribosomal protein L7/L12	CDS	0.368289	0.0100522	0.0567089	855.352	948.936	1029.92	1025.78	1217	1415.71
DN756_01745	rpoB	DNA-directed RNA polymerase subunit beta	CDS	0.380135	0.0015949	0.0142815	5785.99	5544.91	5627.66	7474.59	6984.67	7611.7
DN756_01750	rpoC	DNA-directed RNA polymerase subunit beta'	CDS	0.135547	0.208141	0.41892	6803.46	5966.68	5409.54	6985.15	6176.59	6808.79
DN756_01755		hypothetical protein	CDS	-0.16459	0.403994	0.622503	3.90413	3.279	3.53403	2.74213	3.79599	3.04568
DN756_01760	thiH	2-iminoacetate synthase ThiH	CDS	-0.117261	0.471009	0.681117	25.0483	24.5333	22.7242	28.0089	19.2511	19.349
DN756_01765		thiazole synthase	CDS	-0.179858	0.269141	0.485795	16.4669	16.5135	14.8581	16.6813	12.4338	13.0785
DN756_01770	thiS	sulfur carrier protein ThiS	CDS	0.776822	0.107295	0.271649	0.309238	0.316049	0.266002	0.391733	0.542285	0.609137
DN756_01775		HesA/MoeB/ThiF family protein	CDS	-0.481697	0.0305906	0.11913	10.1662	9.20492	9.91808	7.21441	4.84183	8.88623
DN756_01780		thiamine phosphate synthase	CDS	-0.560789	0.0352177	0.130736	6.10745	4.62221	7.44806	3.39502	4.10587	4.83726
DN756_01785		phosphomethylpyrimidine synthase	CDS	-0.341315	0.013411	0.0675127	27.5995	25.5999	29.8683	21.3494	22.0787	22.1439
DN756_01790		sigma D regulator	CDS	-0.0755932	0.502868	0.702722	58.1754	52.8591	53.9985	52.3943	57.2885	46.9393
DN756_01795		NAD(+) diphosphatase	CDS	-0.129281	0.19848	0.405799	40.8194	42.074	41.8004	35.2233	39.2382	39.558
DN756_01800		hypothetical protein	CDS	-0.137388	0.485188	0.690603	25.2029	29.432	35.1503	22.8184	27.2692	31.5676
DN756_01805		uroporphyrinogen decarboxylase	CDS	-0.287398	0.0125409	0.0651183	278.701	257.975	273.944	195.801	223.731	244.694
DN756_01810		deoxyribonuclease V	CDS	-0.259395	0.0116598	0.062205	108.427	106.785	113.697	90.0659	86.0296	98.6801
DN756_01815		DUF416 family protein	CDS	0.0670541	0.446782	0.66247	203.788	223.367	206.456	203.473	224.274	236.023
DN756_01820		DNA-binding protein HU-alpha	CDS	0.103794	0.282111	0.500023	1724.66	1634.92	1541.6	1958.34	1686.43	1621.99
DN756_01825		DUF1481 domain-containing protein	CDS	0.35531	0.00156458	0.0141424	239.118	223.96	203.682	290.405	286.326	276.226
DN756_01830	purD	phosphoribosylamine--glycine ligase	CDS	0.199004	0.0785305	0.220227	72.0524	72.0591	66.8806	83.2432	76.3847	82.5559
DN756_01835		bifunctional phosphoribosylaminoimidazolecarboxamide formyltransferase/inosine monophosphate cyclohydrolase	CDS	0.315049	0.00517855	0.034703	143.37	157.116	171.153	196.16	201.226	189.37
DN756_01840		hypothetical protein	CDS	0.915612	9.47836e-05	0.00162351	148.28	142.064	143.793	197.499	322.737	298.799
DN756_01845		hypothetical protein	CDS	-0.513303	0.51132	0.709667	0.154619	0.237036	0.836007	0.0979332	0.271142	0.501642
DN756_01880		hypothetical protein	CDS	0.702146	0.0615588	0.188512	1.39157	1.38271	1.63401	3.36237	1.82053	1.97074
DN756_01885		homoserine O-succinyltransferase	CDS	0.956765	0.00120258	0.0116259	17.0467	17.4222	17.5941	48.379	27.8115	24.7954
DN756_01890		malate synthase A	CDS	0.0648398	0.730669	0.865803	42.0177	39.2295	34.2763	52.6881	36.4106	31.6751
DN756_01895	aceA	isocitrate lyase	CDS	0.156733	0.413568	0.631995	103.44	82.8442	75.2406	129.468	84.0929	77.8978
DN756_01900		bifunctional isocitrate dehydrogenase kinase/phosphatase	CDS	0.145192	0.335299	0.557766	49.7486	52.7406	42.2184	63.8524	49.6191	46.5094
DN756_01905	iclR	acetate operon transcriptional repressor IclR	CDS	-0.00248996	0.989822	0.998286	41.2059	39.6246	37.2023	52.4269	32.6146	32.7142
DN756_01910		methionine synthase	CDS	-0.0276243	0.761035	0.884798	205.063	214.004	225.456	217.314	203.822	211.155
DN756_01915		hypothetical protein	CDS	-0.00229425	0.984287	0.995499	26.7491	27.7728	25.9922	27.911	27.4241	25.0463
DN756_01920	lysC	lysine-sensitive aspartokinase 3	CDS	-0.00897483	0.926261	0.968492	67.4138	62.5381	63.6125	68.0309	61.4331	62.8844
DN756_01925		glucose-6-phosphate isomerase	CDS	-0.237869	0.0227674	0.0972916	965.209	1038.02	977.634	755.261	853.905	918.614
DN756_01930	psiE	phosphate-starvation-inducible protein PsiE	CDS	-0.0205237	0.912015	0.960162	17.8971	22.0444	24.9282	18.5094	20.4132	25.0463
DN756_01935	malG	maltose ABC transporter permease MalG	CDS	0.399558	0.0105839	0.0585659	20.6416	27.9308	26.2582	35.5824	31.7237	31.3884
DN756_01940	malF	maltose ABC transporter permease MalF	CDS	0.5133	0.010992	0.0600992	33.5137	47.5258	54.0745	53.1124	69.9548	69.8357
DN756_01945	malE	maltose/maltodextrin ABC transporter substrate-binding protein MalE	CDS	0.650335	0.000111616	0.00187297	54.8124	64.4344	68.5526	101.393	98.3085	95.0611
DN756_01950		hypothetical protein	CDS	0.479721	0.195612	0.402938	1.73946	1.50123	1.67201	2.938	2.44028	1.46909
DN756_01955	malK	maltose/maltodextrin ABC transporter ATP-binding protein MalK	CDS	0.965376	0.000683923	0.00758934	19.4433	25.4419	31.5403	50.3377	53.4538	45.4703
DN756_01960		maltoporin	CDS	1.21537	3.65853e-05	0.000762748	23.85	29.0765	38.4943	63.3301	74.4867	74.5297
DN756_01965	malM	maltose operon protein MalM	CDS	0.652391	0.0006368	0.00723848	25.744	24.7703	22.9902	38.0634	37.3402	40.1314
DN756_01975		Hcp family type VI secretion system effector	CDS	-0.445166	0.0864972	0.235218	16.1963	17.5802	15.7321	13.1883	12.1239	11.0361
DN756_01980	tssB	type VI secretion system contractile sheath small subunit	CDS	-0.319781	0.151232	0.343014	10.4368	12.2864	11.6661	6.88797	8.13427	12.541
DN756_01985	tssC	type VI secretion system contractile sheath large subunit	CDS	-0.189818	0.213851	0.426243	33.0111	42.39	44.5744	29.8696	37.1465	38.1964
DN756_01990	tssE	type VI secretion system baseplate subunit TssE	CDS	0.195521	0.376511	0.598782	4.94781	4.34567	4.56004	5.5169	6.27501	4.0848
DN756_01995	tssF	type VI secretion system baseplate subunit TssF	CDS	0.0389292	0.754179	0.880605	29.4162	25.8765	24.5482	28.9229	26.6107	26.4795
DN756_02000	tssG	type VI secretion system baseplate subunit TssG	CDS	-0.388508	0.111177	0.27899	17.5879	13.9852	10.2981	13.2863	11.0006	7.66795
DN756_02005	tagH	type VI secretion system-associated FHA domain protein TagH	CDS	-0.524109	0.00130026	0.0123674	34.6733	32.632	29.6403	25.7238	20.8392	20.8181
DN756_02010	tssJ	type VI secretion system lipoprotein TssJ	CDS	-0.429346	0.0241264	0.1006	9.27713	8.57282	6.99206	7.11648	5.46158	5.84054
DN756_02015	tssK	type VI secretion system baseplate subunit TssK	CDS	-0.310756	0.0260009	0.105434	35.4077	34.4888	33.8203	26.7358	27.5016	29.3819
DN756_02020		DotU family type IV/VI secretion system protein	CDS	-0.16731	0.217915	0.429855	14.9207	13.116	13.5281	13.0251	13.131	10.857
DN756_02025	tssH	type VI secretion system ATPase TssH	CDS	-0.0595493	0.624038	0.798004	50.7923	47.3283	47.0444	53.7327	41.4848	44.037
DN756_02030		Fis family transcriptional regulator	CDS	-0.0373935	0.774719	0.889927	14.7275	14.3407	11.7801	14.0371	12.7437	13.0069
DN756_02035	tagO	type VI secretion system-associated protein TagO	CDS	0.238054	0.0884018	0.238882	9.3931	9.20492	7.79007	9.72803	10.652	10.7495
DN756_02040	tssA	type VI secretion system protein TssA	CDS	-0.277265	0.151571	0.343405	22.4971	21.8074	17.4801	20.8924	14.4868	15.5509
DN756_02045	tssM	type VI secretion system membrane subunit TssM	CDS	-0.0772801	0.461168	0.67247	37.9203	38.3604	40.8503	41.0993	36.7979	33.1084
DN756_02050		hypothetical protein	CDS	-0.19504	0.369459	0.592283	10.862	7.30862	8.36007	9.85861	7.59199	5.69722
DN756_02055		hypothetical protein	CDS	-0.223017	0.262274	0.478843	3.16969	2.80493	3.07803	2.6442	2.71142	2.40071
DN756_02060	tssI	type VI secretion system tip protein VgrG	CDS	-0.168787	0.225546	0.439934	19.3274	18.2518	21.7742	18.8685	14.9903	18.9191
DN756_02065		DUF1795 domain-containing protein	CDS	-0.22767	0.372508	0.595551	2.86045	3.55555	3.64803	3.42766	2.75016	2.40071
DN756_02070		type IV secretion protein Rhs	CDS	0.0635349	0.518336	0.714948	44.6849	41.0073	38.2663	43.8088	43.7701	41.9588
DN756_02075		hypothetical protein	CDS	0.039568	0.82876	0.91837	14.1476	13.195	12.8821	10.6747	15.2614	15.4434
DN756_02080		hypothetical protein	CDS	-0.631873	0.117713	0.28941	1.04368	0.869134	1.25401	0.424377	0.658489	0.967452
DN756_02085		phosphotriesterase	CDS	-0.138307	0.531427	0.725116	3.47893	3.12098	3.91403	2.57891	4.0284	2.97402
DN756_02100		hypothetical protein	CDS	0.0289716	0.916179	0.96273	1.81677	1.50123	1.82402	1.56693	1.898	1.79158
DN756_02110		RHS repeat protein	CDS	0.0621228	0.585824	0.76844	27.7154	29.6691	25.4602	30.751	28.7798	26.9453
DN756_02115		hypothetical protein	CDS	0.528831	0.0102433	0.0574147	4.40664	4.81974	3.76203	5.15781	6.46868	7.13048
DN756_02120		type IV secretion protein Rhs	CDS	1.11312	0.0147298	0.071788	0.425202	1.26419	0.760006	1.50164	1.51065	2.29322
DN756_02125		type I addiction module toxin, SymE family	CDS	-0.265921	0.322531	0.545658	2.62852	2.21234	1.90002	1.82809	1.51065	2.25739
DN756_02130		sugar phosphate isomerase/epimerase	CDS	-0.266203	0.136103	0.317986	12.2149	14.0247	14.8201	12.0458	9.02517	13.0427
DN756_02135		gfo/Idh/MocA family oxidoreductase	CDS	-0.180927	0.219893	0.432658	21.9559	26.5481	27.7402	20.8924	23.0858	23.2905
DN756_02140		AraC family transcriptional regulator	CDS	0.28109	0.0325843	0.12466	37.5724	37.7283	39.1403	52.5248	46.1717	40.3463
DN756_02145		D-ribose pyranase	CDS	0.173894	0.269658	0.486089	14.3409	15.6444	15.0481	15.7999	19.3673	15.6584
DN756_02150		ribokinase	CDS	-0.0174445	0.887258	0.949798	19.7139	21.6098	25.7642	21.1536	21.8463	23.2905
DN756_02155	deoC	deoxyribose-phosphate aldolase	CDS	-0.183373	0.139675	0.323921	21.9172	17.9753	20.5582	18.8358	16.5784	17.8083
DN756_02160		NADPH-dependent FMN reductase	CDS	-0.279952	0.151687	0.34348	9.04521	6.91356	5.58605	6.46359	5.38411	5.87638
DN756_02165		aliphatic sulfonate ABC transporter substrate-binding protein	CDS	-0.555354	0.000814596	0.00864435	14.9207	16.8296	15.5801	10.0545	11.7366	10.427
DN756_02170	ssuD	alkanesulfonate monooxygenase, FMNH(2)-dependent	CDS	-1.25987	2.12106e-05	0.000486429	24.0819	28.5629	20.2542	9.27101	9.33505	11.8244
DN756_02175	ssuC	aliphatic sulfonate ABC transporter permease SsuC	CDS	-1.00335	0.000133489	0.00218668	14.2249	16.9086	16.7581	6.9859	8.67656	8.24126
DN756_02180		aliphatic sulfonates ABC transporter ATP-binding protein	CDS	-1.01694	3.76876e-06	0.000121543	14.1476	14.6568	14.5541	6.72475	7.32085	7.3813
DN756_02185		type II toxin-antitoxin system YafQ family toxin	CDS	0.421003	0.0990897	0.257437	5.33435	3.39752	5.24404	8.29168	5.34538	5.05225
DN756_02190		type II toxin-antitoxin system antitoxin, RelB/DinJ family	CDS	0.200133	0.409476	0.62767	13.2586	8.37529	8.32207	15.3102	9.99354	9.06539
DN756_02195		NCS2 family permease	CDS	0.528585	0.000672121	0.00747848	29.3389	26.4691	28.3102	43.3844	38.967	38.9847
DN756_02200		IS256 family transposase	CDS	1.07299	0.000582148	0.00673139	1.58484	1.9358	1.59601	3.81939	3.25371	3.69065
DN756_02205		Na+/H+ antiporter	CDS	0.00312435	0.969611	0.990976	106.339	108.326	110.961	115.267	105.203	105.846
DN756_02210		hypothetical protein	CDS	0.46346	0.0489358	0.164367	63.8576	102.163	117.839	105.311	132.705	153.431
DN756_02215		kdo(2)-lipid IV(A) palmitoleoyltransferase	CDS	0.509588	3.93212e-05	0.000795676	159.683	166.123	168.835	229.653	235.662	238.889
DN756_02220		autoinducer 2 ABC transporter substrate-binding protein	CDS	0.398232	0.00203237	0.0171064	140.201	151.861	156.067	187.411	194.719	208.468
DN756_02225		sugar ABC transporter ATP-binding protein	CDS	0.422834	0.0408145	0.145539	40.5875	58.2715	59.2425	56.5075	72.2401	83.2367
DN756_02230		ABC transporter permease	CDS	0.392524	0.0460333	0.158487	13.104	17.1851	19.6462	19.2602	20.723	25.5837
DN756_02235		ABC transporter permease	CDS	0.415748	0.0151968	0.0737162	10.6687	12.6419	15.1241	17.8565	16.0361	17.3783
DN756_02240		ribulokinase	CDS	0.443789	0.00192613	0.0165743	31.0011	34.0937	35.9863	44.6902	44.9709	47.8351
DN756_02245		SIS domain-containing protein	CDS	0.407766	0.00907472	0.0533438	9.58637	11.1012	10.2981	13.8412	14.9128	12.3619
DN756_02250		glutathione-dependent disulfide-bond oxidoreductase	CDS	0.0248407	0.783355	0.896007	116.699	118.202	130.417	118.434	121.162	132.075
DN756_02255		glycerophosphodiester phosphodiesterase	CDS	0.0454878	0.741134	0.874114	15.7711	13.8666	11.9701	15.8978	13.4409	13.5802
DN756_02260		DNA repair protein	CDS	-0.104826	0.457089	0.6699	62.1181	76.9578	77.9007	59.576	68.3666	73.8489
DN756_02265	cspA	RNA chaperone/antiterminator CspA	CDS	1.43362	1.06792e-06	4.27997e-05	4.05875	3.8716	3.26803	10.8053	9.87733	9.56703
DN756_02270		cold-shock protein	CDS	0.957379	4.34653e-06	0.000135928	19.2114	16.395	16.6441	34.9948	34.5513	31.9259
DN756_02275		cold-shock protein	CDS	0.468171	0.00151726	0.0138261	77.0002	69.5307	64.9046	112.395	92.8857	87.1782
DN756_02285		glycine zipper 2TM domain-containing protein	CDS	0.0858095	0.505529	0.704294	62.9686	53.0567	48.5264	65.7458	53.5313	55.3239
DN756_02290		N-acyl homoserine lactonase family protein	CDS	0.170052	0.389859	0.611915	18.3223	16.8296	13.3381	21.4147	19.8321	13.2935
DN756_02295		NAD(P)-dependent oxidoreductase	CDS	-0.22243	0.161259	0.3571	14.0317	12.4839	11.1721	11.2297	10.4196	10.642
DN756_02300		gamma carboxymuconolactone decarboxylase	CDS	-0.601573	0.0237204	0.0995663	4.17471	4.26666	3.76203	3.03593	2.51775	2.47238
DN756_02305		MFS transporter	CDS	-0.363934	0.013552	0.0678991	13.6838	13.5506	14.9341	11.6867	9.9548	11.1078
DN756_02310		GntR family transcriptional regulator	CDS	-0.216987	0.147432	0.336429	13.5292	14.3012	10.8301	10.8706	10.8457	11.5378
DN756_02315		hypothetical protein	CDS	0.13489	0.492951	0.694269	7.80826	9.87652	6.46005	6.82268	10.1485	9.56703
DN756_02320		colicin immunity protein	CDS	0.367994	0.122453	0.295636	5.64359	4.93826	3.34403	7.47557	5.26791	5.19558
DN756_02325		terminase small subunit	CDS	0.142128	0.686161	0.83952	3.86547	3.59505	2.92602	5.84335	3.09877	2.47238
DN756_02330		Fis family transcriptional regulator	CDS	0.479278	0.0697215	0.203832	100.502	163.042	206.912	186.857	217.379	251.645
DN756_02335	dusB	tRNA dihydrouridine synthase DusB	CDS	0.461378	0.0235785	0.0991162	877.269	1070.14	1191.31	1073.74	1561.63	1686.27
DN756_02340		50S ribosomal protein L11 methyltransferase	CDS	-0.0522326	0.561688	0.750348	107.847	111.012	99.6748	103.483	101.059	102.657
DN756_02345	panF	sodium/panthothenate symporter	CDS	0.0223509	0.826007	0.916848	50.3285	56.1776	59.8505	55.0385	54.6158	59.3012
DN756_02350		DUF997 family protein	CDS	-0.36983	0.158271	0.354122	3.78816	3.99011	4.71204	3.06857	2.86636	3.72648
DN756_02355	accC	acetyl-CoA carboxylase biotin carboxylase subunit	CDS	0.321014	0.0139424	0.0690142	640.316	720.038	794.283	825.348	884.583	981.677
DN756_02360		acetyl-CoA carboxylase biotin carboxyl carrier protein	CDS	-0.0577056	0.648722	0.814454	422.921	443.732	384.031	437.631	399.083	364.909
DN756_02365	aroQ	type II 3-dehydroquinate dehydratase	CDS	0.225641	0.0160293	0.0762317	569.346	571.218	599.873	646.359	705.009	683.738
DN756_02370		sulfoxide reductase heme-binding subunit YedZ	CDS	-0.267072	0.0250002	0.102892	94.4335	96.6714	82.2327	82.623	72.9373	71.5556
DN756_02375		mononuclear molybdenum enzyme YedY	CDS	-0.338294	0.00127705	0.0121747	228.488	217.086	215.614	179.675	176.901	166.402
DN756_02380		oxidoreductase	CDS	0.461063	0.000515508	0.00613261	98.0284	110.182	114.533	148.303	158.037	137.952
DN756_02385	csrD	RNase E specificity factor CsrD	CDS	-0.0323698	0.718295	0.858674	238.848	273.343	289.714	255.769	265.061	263.29
DN756_02390		rod shape-determining protein	CDS	0.127686	0.333287	0.556783	845.804	980.304	982.954	852.051	1024.34	1192.65
DN756_02395	mreC	rod shape-determining protein MreC	CDS	0.00383686	0.979616	0.99382	304.831	382.182	467.404	349.817	380.8	426.897
DN756_02400	mreD	rod shape-determining protein MreD	CDS	-0.132102	0.214154	0.426243	82.5665	84.9776	96.5968	80.3705	75.8037	84.8491
DN756_02405		septum formation inhibitor Maf	CDS	0.0271395	0.806722	0.906903	136.142	119.94	141.627	144.647	124.222	136.375
DN756_02410		ribonuclease G	CDS	0.0921797	0.407243	0.625946	249.71	224.078	226.026	257.107	234.964	253.902
DN756_02415		AsmA2 domain-containing protein	CDS	-0.259552	0.0345885	0.129331	516.736	530.922	441.792	454.9	384.015	405.255
DN756_02420		carbon-nitrogen hydrolase family protein	CDS	0.11997	0.182776	0.386527	248.163	247.782	244.038	244.898	269.283	289.985
DN756_02425	tldD	metalloprotease TldD	CDS	0.134162	0.177621	0.378947	416.775	467.08	474.206	454.965	485.732	549.728
DN756_02430		RHS repeat protein	CDS	-0.155819	0.309208	0.530653	37.6884	30.9333	28.6522	34.4398	24.519	28.3069
DN756_02435		DUF2570 domain-containing protein	CDS	-0.51879	0.046976	0.160073	2.8218	2.72592	2.16602	1.73015	1.85926	1.79158
DN756_02440		M15 family peptidase	CDS	-0.0503804	0.830391	0.919102	3.6722	3.04197	2.66002	3.39502	2.59522	3.04568
DN756_02445		hypothetical protein	CDS	0.163821	0.597316	0.778813	1.73946	1.69876	1.33001	2.28511	1.23951	1.79158
DN756_02450		toxin	CDS	-0.231525	0.0464184	0.159256	41.3992	43.9703	41.0783	39.4344	33.1568	35.0791
DN756_02455		phage tail tape measure protein	CDS	0.073191	0.547335	0.739575	18.5929	20.7802	18.4302	22.6552	18.2053	19.9223
DN756_02460		toxin	CDS	-0.3435	0.127885	0.304096	9.93427	6.5185	9.00608	6.9859	7.24338	5.84054
DN756_02465		LysR family transcriptional regulator	CDS	0.0535127	0.922919	0.966712	0.541166	0.592591	1.71001	0.424377	1.16204	1.39743
DN756_02470	aaeR	HTH-type transcriptional activator AaeR	CDS	-0.314121	0.095844	0.251682	69.6172	46.3406	45.7144	50.4682	42.4919	37.0498
DN756_02475		DUF1656 domain-containing protein	CDS	-0.255772	0.0596911	0.184435	44.3756	38.953	39.9383	35.1254	34.8612	33.2517
DN756_02480	aaeA	p-hydroxybenzoic acid efflux pump subunit AaeA	CDS	-0.366535	0.0135699	0.0678991	92.1529	88.6121	80.4847	55.6913	68.7152	78.2561
DN756_02485	aaeB	p-hydroxybenzoic acid efflux pump subunit AaeB	CDS	-0.487472	0.0181213	0.0825658	59.4123	78.6566	89.1488	54.1244	49.3092	58.6204
DN756_02490		NAD-dependent succinate-semialdehyde dehydrogenase	CDS	-0.140347	0.0908145	0.243272	840.199	904.452	897.378	803.346	789.489	804.275
DN756_02495		ribonuclease	CDS	-0.198932	0.112129	0.280356	103.169	113.619	116.091	98.9125	89.6707	101.403
DN756_02500		ribonuclease inhibitor	CDS	0.0999013	0.445874	0.661837	56.9384	67.2788	59.2805	57.5847	67.7856	71.3048
DN756_02505		ribosome-associated protein	CDS	0.0896077	0.416218	0.633769	149.748	152.335	152.837	182.939	163.305	137.808
DN756_02510	pmbA	metalloprotease PmbA	CDS	-0.191769	0.0220816	0.0956485	290.993	299.654	304.193	260.535	264.867	258.059
DN756_02515		hypothetical protein	CDS	0.284074	0.0344938	0.129211	60.3014	47.5258	47.1204	64.9297	67.7081	56.0406
DN756_02520		soluble cytochrome b562 2	CDS	0.181923	0.233782	0.448443	9.43175	10.3506	9.04408	10.0871	11.1556	11.4661
DN756_02525		nucleoside diphosphate kinase regulator	CDS	-0.284749	0.0885604	0.239096	68.1483	57.8764	47.7664	54.4835	46.8689	41.278
DN756_02530	treC	alpha,alpha-phosphotrehalase	CDS	0.0459879	0.703265	0.848605	375.763	461.629	529.763	430.743	474.344	506.372
DN756_02535	treB	PTS trehalose transporter subunit IIBC	CDS	-0.0675118	0.575414	0.761897	303.246	385.895	384.829	308.49	367.088	349.322
DN756_02540	treR	HTH-type transcriptional regulator TreR	CDS	0.150746	0.335127	0.557766	48.8596	41.1653	32.3003	50.6641	46.559	38.5548
DN756_02545		hypothetical protein	CDS	0.293962	0.0123437	0.0644183	58.4846	62.2616	52.4404	68.3574	76.6558	67.3275
DN756_02550		2-iminobutanoate/2-iminopropanoate deaminase	CDS	0.265832	0.00742003	0.0456481	334.943	332.088	368.033	412.233	411.672	420.591
DN756_02555		aspartate carbamoyltransferase regulatory subunit	CDS	0.323491	0.00959802	0.0551819	65.4811	72.1776	76.1906	84.8101	91.7624	91.048
DN756_02560	pyrB	aspartate carbamoyltransferase	CDS	0.237013	0.0532577	0.172836	194.433	226.172	217.552	234.55	257.895	259.671
DN756_02565		hypothetical protein	CDS	0.119901	0.778442	0.891816	0.618476	0.316049	0.722006	0.652888	0.464816	0.6808
DN756_02570		PTS phosphocarrier protein NPr	CDS	-0.170921	0.153549	0.346391	104.368	125.076	135.319	100.022	103.421	120.573
DN756_02575	rapZ	RNase adapter RapZ	CDS	-0.127827	0.118071	0.289601	788.518	820.857	838.819	730.451	762.181	747.984
DN756_02580		hypothetical protein	CDS	0.0264561	0.953449	0.983468	0.579821	0.395061	0.836007	0.652888	0.658489	0.537473
DN756_02585	ptsN	PTS IIA-like nitrogen regulatory protein PtsN	CDS	-0.0525117	0.513242	0.711214	361.383	365.115	383.309	336.303	364.106	369.746
DN756_02590		ribosome hibernation promoting factor	CDS	-0.334272	0.00179753	0.0157208	336.915	332.444	310.767	241.862	264.286	271.281
DN756_02595		RNA polymerase factor sigma-54	CDS	-0.277245	0.0035814	0.0260741	775.027	806.477	842.011	661.049	667.591	671.161
DN756_02600		lipopolysaccharide ABC transporter ATP-binding protein	CDS	-0.212565	0.05197	0.171066	322.96	352.987	351.883	257.923	304.416	324.706
DN756_02605	lptA	lipopolysaccharide ABC transporter substrate-binding protein LptA	CDS	-0.199688	0.136115	0.317986	94.2789	113.027	106.439	76.0941	90.4841	106.635
DN756_02610	lptC	LPS export ABC transporter periplasmic protein LptC	CDS	-0.118095	0.248527	0.464428	63.2005	67.5554	66.2346	63.6566	57.1336	60.6987
DN756_02615		3-deoxy-D-manno-octulosonate 8-phosphate phosphatase KdsC	CDS	0.124995	0.195546	0.402938	61.6543	73.0072	69.4646	75.18	74.1768	73.2397
DN756_02620	kdsD	arabinose-5-phosphate isomerase KdsD	CDS	-0.164324	0.132801	0.312544	228.565	256.315	235.944	192.373	212.692	238.172
DN756_02625		calcium/sodium antiporter	CDS	-0.122987	0.320647	0.544704	193.08	165.017	151.621	170.6	157.921	139.528
DN756_02630	mlaF	phospholipid ABC transporter ATP-binding protein MlaF	CDS	-0.188466	0.0526151	0.172377	224.816	223.96	205.24	198.543	185.888	189.477
DN756_02635	mlaE	lipid asymmetry maintenance ABC transporter permease subunit MlaE	CDS	-0.0165316	0.891604	0.951418	144.028	141.787	140.069	121.045	140.452	159.558
DN756_02640	mlaD	outer membrane lipid asymmetry maintenance protein MlaD	CDS	-0.0961921	0.532846	0.726417	107.537	132.582	135.243	96.5621	123.951	130.678
DN756_02645	mlaC	phospholipid-binding protein MlaC	CDS	-0.131055	0.325822	0.549802	180.363	217.165	265.014	186.563	206.92	211.55
DN756_02650	mlaB	lipid asymmetry maintenance protein MlaB	CDS	0.0513482	0.602809	0.781301	97.0234	99.0812	98.8388	93.5915	96.488	115.557
DN756_02655		BolA family iron metabolism protein IbaG	CDS	0.378106	0.00119723	0.0116013	66.6021	73.5998	70.6046	86.1159	90.3679	97.4977
DN756_02660	murA	UDP-N-acetylglucosamine 1-carboxyvinyltransferase	CDS	0.07918	0.538394	0.731564	242.829	283.061	283.672	242.287	275.868	337.103
DN756_02665	degS	serine endoprotease DegS	CDS	0.270592	0.0163918	0.0774314	148.666	166.479	183.58	196.095	211.259	194.279
DN756_02670	degQ	serine endoprotease DegQ	CDS	0.344059	0.001568	0.0141424	565.364	593.776	592.653	678.808	751.529	793.275
DN756_02675		DUF1043 family protein	CDS	-0.394853	0.00314386	0.0235639	401.236	353.777	353.023	324.649	264.286	253.759
DN756_02680	zapE	cell division protein ZapE	CDS	0.0853758	0.400602	0.619164	58.1754	61.9455	65.5886	66.2355	67.6307	63.171
DN756_02685		50S ribosomal protein L13	CDS	0.241925	0.0464911	0.159256	2554.3	2819.47	2930.32	2776.11	3422.67	3621.42
DN756_02690		30S ribosomal protein S9	CDS	0.299189	0.030754	0.119453	829.376	933.687	845.545	890.474	1060.59	1258.73
DN756_02695		hypothetical protein	CDS	0.414181	0.212491	0.425442	1.77812	2.01481	1.55801	2.90535	2.16914	2.0424
DN756_02700		stringent starvation protein A	CDS	0.094902	0.243925	0.459291	889.909	947.237	969.882	966.829	979.405	1051.66
DN756_02705		ClpXP protease specificity-enhancing factor	CDS	0.0323228	0.808494	0.908032	239.659	307.199	302.749	248.979	274.048	345.846
DN756_02710		hypothetical protein	CDS	-0.138877	0.118169	0.289668	480.401	467.949	484.086	454.214	428.095	418.656
DN756_02715		glutamate synthase small subunit	CDS	0.323975	0.00720218	0.0447077	211.403	190.656	173.015	264.779	227.527	227.53
DN756_02720		glutamate synthase large subunit	CDS	0.18868	0.0334717	0.126763	549.709	534.636	532.157	654.096	580.865	607.381
DN756_02725		TIGR01212 family radical SAM protein	CDS	0.0376807	0.762022	0.884798	113.49	116.148	102.867	130.316	104.274	106.671
DN756_02730		hypothetical protein	CDS	0.420237	0.0118693	0.0628968	9.47041	11.3778	11.9701	13.678	16.0361	14.2251
DN756_02735	arcB	aerobic respiration two-component sensor histidine kinase ArcB	CDS	-0.0572609	0.508027	0.707059	290.954	286.854	295.871	290.502	268.354	280.812
DN756_02740		hypothetical protein	CDS	0.0305523	0.830487	0.919102	12.2535	11.6543	13.7181	11.197	12.1627	15.0851
DN756_02745	elbB	isoprenoid biosynthesis protein ElbB	CDS	-0.132992	0.216755	0.429349	135.485	112.197	115.293	102.112	108.767	120.143
DN756_02750		monofunctional biosynthetic peptidoglycan transglycosylase	CDS	0.114746	0.184047	0.387773	166.525	165.57	164.807	168.641	181.975	187.435
DN756_02755	osmY	osmotically-inducible protein OsmY	CDS	-0.00543633	0.959772	0.98606	137.688	142.064	125.211	115.888	143.396	144.186
DN756_02760	diaA	DnaA initiator-associating protein DiaA	CDS	0.215239	0.0507052	0.168571	181.097	165.53	151.279	187.118	200.645	190.266
DN756_02765		hypothetical protein	CDS	-0.346653	0.43118	0.648184	0.927713	2.01481	1.06401	1.07727	0.58102	1.46909
DN756_02770		YraN family protein	CDS	0.109522	0.511448	0.709667	147.584	130.291	134.103	190.186	141.11	113.12
DN756_02775		penicillin-binding protein activator	CDS	-0.0677232	0.523372	0.718962	319.636	356.068	388.743	300.328	358.063	357.277
DN756_02780		16S rRNA (cytidine(1402)-2'-O)-methyltransferase	CDS	0.150619	0.0901123	0.242177	85.3496	87.0714	88.8068	99.3369	91.8398	98.7876
DN756_02790		pirin family protein	CDS	-0.0355657	0.836944	0.922538	15.5005	12.0494	10.6401	14.5594	12.3951	10.2837
DN756_02795		LysR family transcriptional regulator	CDS	-0.00932686	0.914315	0.961114	58.1754	60.2863	54.8345	58.5314	55.1581	58.4771
DN756_02800		glutathione S-transferase family protein	CDS	-0.189736	0.294429	0.514566	81.6001	97.501	107.047	70.2181	88.0438	92.6604
DN756_02805		DoxX family protein	CDS	0.418426	0.00324818	0.024116	57.1703	57.7974	61.5605	70.5772	85.9134	79.4744
DN756_02810		cell division protein FtsH	CDS	0.360734	0.0669196	0.198638	209.934	172.246	159.259	290.111	233.609	171.49
DN756_02815		hypothetical protein	CDS	-0.203333	0.0379239	0.138295	754.85	702.813	671.39	654.814	614.409	579.934
DN756_02820		DUF883 domain-containing protein	CDS	-0.297377	0.0109688	0.0600876	196.753	178.093	176.816	156.367	136.036	156.476
DN756_02825		hypothetical protein	CDS	0.0943447	0.560151	0.749531	11.0939	10.6666	10.4881	13.2536	11.7366	9.4237
DN756_02830		DUF1090 domain-containing protein	CDS	-0.107691	0.343443	0.565059	204.252	182.755	167.885	192.798	171.091	151.066
DN756_02835		modulator protein MzrA	CDS	1.08309	1.36883e-06	5.23196e-05	43.1387	43.5357	40.4703	74.9842	94.7449	99.6834
DN756_02840		DedA family protein	CDS	1.1432	2.70012e-07	1.39326e-05	119.443	118.913	114.267	225.475	266.611	286.796
DN756_02845		hypothetical protein	CDS	1.36028	5.2425e-07	2.40456e-05	108.079	98.8442	109.783	306.4	271.723	234.983
DN756_02850	exuR	transcriptional regulator ExuR	CDS	-0.0942587	0.625734	0.798761	262.002	203.219	194.752	258.217	187.282	172.672
DN756_02855		MFS transporter	CDS	0.155726	0.402139	0.620339	7.88556	7.66418	6.87806	8.68341	9.64492	6.66467
DN756_02860		uronate isomerase	CDS	-0.165567	0.198574	0.405799	69.1533	83.0813	85.3107	74.9842	77.508	59.3012
DN756_02865		tagaturonate reductase	CDS	0.0873964	0.45865	0.671386	40.0463	52.227	52.7444	52.786	51.9819	49.3042
DN756_02870		altronate dehydratase	CDS	0.265822	0.0564244	0.178415	29.7255	33.3826	35.6063	44.2658	37.4951	36.9065
DN756_02875		YgjV family protein	CDS	0.190161	0.237873	0.453551	11.5964	10.1531	9.23408	12.764	11.4655	11.1078
DN756_02880	sstT	serine/threonine transporter SstT	CDS	0.107686	0.238989	0.454289	167.568	177.145	170.279	172.493	192.163	190.266
DN756_02885		gfo/Idh/MocA family oxidoreductase	CDS	-0.171065	0.464329	0.675499	91.4571	134.123	143.907	76.0288	120.426	131.788
DN756_02890		M48 family peptidase	CDS	0.124743	0.183176	0.386935	69.4239	64.9085	68.3246	70.9689	78.67	71.3406
DN756_02895		autotransporter outer membrane beta-barrel domain-containing protein	CDS	-0.305432	0.159583	0.355893	4.44529	5.1753	6.61206	4.01526	4.72563	4.40728
DN756_02900		ribosomal RNA large subunit methyltransferase G	CDS	-0.0966982	0.454077	0.667885	163.007	181.491	190.458	137.466	173.764	189.083
DN756_02905		NADPH-dependent 2,4-dienoyl-CoA reductase	CDS	-0.268826	0.0164975	0.0776531	363.664	405.925	386.691	323.637	323.434	312.63
DN756_02910		HdeD family acid-resistance protein	CDS	-0.625647	0.000528923	0.00620282	372.052	346.113	304.193	258.38	208.121	196.07
DN756_02915		hypothetical protein	CDS	-0.21156	0.417047	0.634563	5.83686	4.18764	3.72403	5.05988	3.48612	3.2965
DN756_02920		kinase	CDS	0.310125	0.0177099	0.0816652	36.722	31.4468	39.9383	47.0406	41.4461	45.5419
DN756_02925		protein phosphatase 2C domain-containing protein	CDS	-0.00942009	0.944776	0.976474	33.6296	35.7925	47.9564	39.9567	37.4951	39.1639
DN756_02930		VWA domain-containing protein	CDS	-0.0227302	0.873056	0.942463	19.8685	24.0987	28.0822	23.4387	25.6423	21.8573
DN756_02935		VWA domain-containing protein	CDS	-0.106179	0.59046	0.772558	17.9358	24.3357	25.9162	15.8652	22.1175	25.4046
DN756_02940		tellurium resistance protein TerX	CDS	-0.23845	0.0722678	0.209031	29.1843	32.9086	28.7282	22.0676	25.836	29.0952
DN756_02945		VWA domain-containing protein	CDS	-0.26022	0.0154214	0.0746302	55.2376	61.4319	63.1945	49.1625	51.3234	49.6984
DN756_02950		ShlB/FhaC/HecB family hemolysin secretion/activation protein	CDS	-0.043534	0.773978	0.889719	5.95283	6.36048	6.04205	6.56152	5.46158	5.76888
DN756_02955		filamentous hemagglutinin N-terminal domain-containing protein	CDS	-0.130493	0.423241	0.640424	5.60494	7.03208	6.49806	6.43095	5.73273	5.30307
DN756_02960		hypothetical protein	CDS	-0.14434	0.869435	0.941014	0.850404	0.237036	0.266002	0.685532	0.154939	0.358316
DN756_02965		hypothetical protein	CDS	-0.694506	0.0669343	0.198638	1.70081	1.46172	1.67201	0.881399	0.735958	1.3616
DN756_02970		hypothetical protein	CDS	-0.147029	0.263071	0.479711	67.8777	70.0048	59.4705	68.2594	56.9399	52.9949
DN756_02975		DUF1436 family protein	CDS	0.0211692	0.848269	0.929561	44.4529	40.3357	44.3844	40.12	42.5306	48.4443
DN756_02980		adhesin	CDS	0.177344	0.141528	0.326567	21.9172	19.595	18.5062	22.5246	23.7443	21.6064
DN756_02985		immunity protein CdiI	CDS	-0.386545	0.291377	0.511615	0.65713	1.22469	1.14001	0.81611	0.735958	0.752463
DN756_02990		hypothetical protein	CDS	0.102833	0.702697	0.848168	2.78314	2.80493	3.19203	3.52559	1.97547	3.90564
DN756_03005		hypothetical protein	CDS	-0.2519	0.0797996	0.22266	17.9744	16.7901	14.8201	13.7433	14.6417	13.2577
DN756_03010		S-layer family protein	CDS	-0.27243	0.127085	0.303065	15.2686	15.5654	11.8941	13.9065	10.5746	10.857
DN756_03015		adhesin	CDS	-0.130225	0.673429	0.83197	2.01005	1.58024	1.63401	2.21982	1.20077	1.32577
DN756_03020		autotransporter outer membrane beta-barrel domain-containing protein	CDS	-0.0665494	0.45753	0.670222	57.2863	53.8863	55.2525	55.7566	49.5803	53.5682
DN756_03025		hypothetical protein	CDS	-0.0642662	0.795931	0.901647	7.65364	6.79505	6.61206	8.81399	6.89477	4.40728
DN756_03030		hypothetical protein	CDS	-0.330818	0.214107	0.426243	3.86547	4.38517	3.34403	3.52559	3.71853	1.97074
DN756_03035		ABC transporter ATP-binding protein	CDS	-0.820921	2.48835e-05	0.000544653	31.8902	31.7234	30.8563	18.999	17.5855	16.8767
DN756_03040		cellobiose phosphorylase	CDS	-0.261898	0.0117182	0.0622559	108.852	111.368	113.393	101.426	88.2375	88.5398
DN756_03045		LacI family transcriptional regulator	CDS	-0.0681223	0.509983	0.708825	45.8059	43.4962	40.4703	38.1939	43.6152	41.9946
DN756_03050		extracellular solute-binding protein	CDS	-0.387635	0.0552033	0.176105	10.4368	8.96788	7.71407	8.12845	5.53905	7.02299
DN756_03055		sugar ABC transporter permease	CDS	0.109648	0.618509	0.79366	4.05875	2.56789	3.45803	3.75411	3.87346	3.26067
DN756_03060		carbohydrate ABC transporter permease	CDS	0.0850535	0.709347	0.852455	7.61498	4.66172	8.13207	7.11648	6.00387	8.52791
DN756_03065		hypothetical protein	CDS	-0.519942	0.00699805	0.043823	7.57633	7.54566	6.61206	5.54955	5.15171	4.44311
DN756_03070		beta-glucosidase	CDS	-0.242342	0.160517	0.356645	46.0764	39.9011	40.8123	46.7468	31.53	28.8444
DN756_03075		TolC family protein	CDS	-0.00551524	0.961001	0.986535	32.3927	28.9184	30.2103	27.7477	28.8186	34.6133
DN756_03080		FUSC family protein	CDS	-0.0792503	0.482177	0.688701	31.3103	28.4049	29.2982	30.3593	25.6036	28.2711
DN756_03085	mdtN	multidrug transporter subunit MdtN	CDS	-0.240241	0.0566972	0.178743	27.1356	28.6419	25.6502	23.0796	21.2266	24.6163
DN756_03090		hypothetical protein	CDS	-0.342756	0.161962	0.35772	5.41166	5.33332	4.10403	4.66815	3.75726	3.26067
DN756_03095		hypothetical protein	CDS	-0.707386	0.0258099	0.105221	1.70081	1.9753	2.12802	1.27313	1.16204	1.11078
DN756_03100		hypothetical protein	CDS	0.618242	0.0434907	0.151822	2.97641	1.50123	2.12802	3.36237	3.06004	3.72648
DN756_03105		pyridoxal phosphate-dependent aminotransferase	CDS	-0.684996	0.005431	0.0356469	25.0869	18.8444	18.5822	15.5387	12.2401	11.072
DN756_03110		Na+/H+ antiporter NhaC family protein	CDS	-0.296217	0.122331	0.295636	22.5357	17.7777	19.3422	19.8478	15.8425	12.8635
DN756_03115		SRPBCC family protein	CDS	-0.374891	0.310874	0.532377	2.93776	2.13333	1.29201	1.53429	2.05294	1.32577
DN756_03120		transcriptional regulator	CDS	-0.149272	0.266587	0.483299	65.4038	63.6048	58.9385	46.4203	58.8379	64.246
DN756_03125		RidA family protein	CDS	-0.000230281	0.998638	0.999364	17.8971	18.4888	19.8742	15.9958	18.1278	22.1439
DN756_03130		RidA family protein	CDS	-0.105514	0.904855	0.957516	5.33435	5.88641	4.71204	4.83137	4.95803	5.01642
DN756_03135		monooxygenase	CDS	-2.48468	3.46629e-05	0.000733787	68.5735	116.227	206.874	20.1742	25.6811	24.1505
DN756_03140		DsbA family protein	CDS	-3.0586	4.53165e-06	0.000138568	248.009	370.488	592.539	34.8642	54.5771	55.9689
DN756_03145		LysR family transcriptional regulator	CDS	-0.263593	0.025596	0.104822	55.5082	64.5134	55.2905	47.6608	45.978	52.3857
DN756_03150		IS21 family transposase	CDS	-0.0463508	0.893609	0.952089	1.89408	2.33086	3.49603	1.469	3.25371	2.79486
DN756_03155		cell filamentation protein Fic	CDS	-0.146986	0.263097	0.479711	32.8179	31.4468	25.4982	26.442	25.9522	28.6653
DN756_03160		hypothetical protein	CDS	0.0130563	0.959083	0.98583	9.97292	8.49381	7.86607	12.0131	9.25758	5.26724
DN756_03165		HNH endonuclease	CDS	0.0319756	0.722394	0.861613	56.4359	54.9925	54.0745	53.1124	58.102	58.0113
DN756_03170		hypothetical protein	CDS	-0.05146	0.821717	0.914857	8.07884	10.2716	12.6541	6.6921	12.3951	10.8928
DN756_03175		hypothetical protein	CDS	0.0191718	0.884173	0.948263	8.58135	8.80986	10.1081	9.00985	8.75403	10.1045
DN756_03180		terminase small subunit	CDS	-0.0637046	0.751824	0.879464	14.3796	12.3259	12.1601	16.7792	9.45125	10.8928
DN756_03185		DUF4102 domain-containing protein	CDS	-0.375762	0.00192725	0.0165743	220.95	213.491	204.898	148.924	165.242	178.585
DN756_03190		hypothetical protein	CDS	-0.276462	0.37483	0.597874	3.63354	5.37283	5.16804	2.54626	3.9122	5.26724
DN756_03200		phage antirepressor Ant	CDS	-0.440868	0.381546	0.602964	0.618476	0.671603	0.266002	0.2938	0.309877	0.537473
DN756_03210		hypothetical protein	CDS	-0.208385	0.602093	0.781301	1.85543	0.711109	1.06401	1.1752	0.735958	1.21827
DN756_03220		hypothetical protein	CDS	0.257951	0.752456	0.879464	0.231928	0.90864	0.0380003	0.195866	0.464816	0.752463
DN756_03235		DNA primase	CDS	-0.131022	0.416911	0.634563	8.00153	7.34813	6.57406	7.5735	6.66236	5.76888
DN756_03240		hypothetical protein	CDS	0.0171905	0.893566	0.952089	9.23848	9.71849	8.62607	8.58548	9.91607	9.4237
DN756_03245		PAAR domain-containing protein	CDS	-0.0790474	0.601228	0.781301	14.6501	18.1728	16.1881	12.2743	16.8108	17.3425
DN756_03250		hypothetical protein	CDS	0.203634	0.230919	0.445236	5.52763	4.66172	5.01604	5.02724	6.77856	5.73305
DN756_03255		hypothetical protein	CDS	-0.111963	0.575483	0.761897	15.114	11.1012	10.1841	13.7433	9.72239	10.1762
DN756_03260		tail assembly chaperone	CDS	-0.324174	0.0490714	0.164689	10.4368	10.074	9.57608	8.38961	7.20464	8.42042
DN756_03265		hypothetical protein	CDS	-0.162807	0.230923	0.445236	11.0553	9.48146	10.2981	10.0545	8.98644	8.49208
DN756_03270		hypothetical protein	CDS	-0.408665	0.0299963	0.117258	13.0653	12.5629	16.9861	11.2297	10.7295	10.1403
DN756_03275		hypothetical protein	CDS	-0.178122	0.275535	0.491223	7.84691	7.90122	8.51207	8.22639	6.85603	6.34219
DN756_03280		DUF3892 domain-containing protein	CDS	0.0701704	0.630999	0.802206	8.62	7.70368	9.27208	8.71605	10.1485	8.02627
DN756_03285		excisionase	CDS	-0.10863	0.557187	0.747017	8.15615	7.34813	6.46005	6.43095	7.86313	6.09137
DN756_03290		hypothetical protein	CDS	0.268291	0.198526	0.405799	4.0974	3.31851	4.44604	4.3417	4.18334	5.76888
DN756_03300	rpoD	RNA polymerase sigma factor RpoD	CDS	0.259718	0.0193285	0.0864443	695.089	742.872	747.238	781.605	857.972	976.661
DN756_03305		DNA primase	CDS	0.20062	0.229006	0.443196	421.105	542.458	661.32	537.066	633.35	696.924
DN756_03310		30S ribosomal protein S21	CDS	0.413829	0.00158374	0.0142124	374.1	427.337	418.042	490.123	551.388	583.123
DN756_03315	tsaD	tRNA (adenosine(37)-N6)-threonylcarbamoyltransferase complex transferase subunit TsaD	CDS	0.0276737	0.809487	0.908476	335.33	368.276	366.323	321.808	353.57	415.288
DN756_03320	plsY	glycerol-3-phosphate 1-O-acyltransferase PlsY	CDS	-0.0064098	0.977385	0.99382	106.648	93.3529	85.4627	131.916	81.9238	70.2657
DN756_03325		bifunctional dihydroneopterin aldolase/7,8-dihydroneopterin epimerase	CDS	0.0975932	0.283415	0.501688	38.8093	41.0468	38.9123	41.1319	41.9496	44.0012
DN756_03330		undecaprenyl-diphosphate phosphatase	CDS	-0.317976	0.076739	0.216675	41.2059	54.4789	50.0844	30.4572	42.8405	43.6787
DN756_03335		multifunctional CCA tRNA nucleotidyl transferase/2'3'-cyclic phosphodiesterase/2'nucleotidase/phosphatase	CDS	-0.0977976	0.362431	0.585311	186.818	208.513	225.798	175.17	192.356	212.911
DN756_03340		SH3 domain-containing protein	CDS	-0.00766262	0.925192	0.96811	119.095	109.313	117.535	111.285	114.267	118.567
DN756_03345		inorganic triphosphatase	CDS	-0.324907	0.00599965	0.0385772	457.324	503.623	477.208	338.196	392.072	417.904
DN756_03350		glutamine-synthetase adenylyltransferase	CDS	-0.335471	0.00193641	0.0166185	480.478	524.246	530.143	397.217	384.093	435.103
DN756_03355		bifunctional heptose 7-phosphate kinase/heptose 1-phosphate adenyltransferase	CDS	-0.282738	0.00880984	0.0523266	395.09	398.379	373.581	324.746	304.687	329.901
DN756_03360		L-methionine/branched-chain amino acid transporter	CDS	-0.0106766	0.916655	0.96273	183.185	176.276	171.609	197.499	163.615	166.008
DN756_03365		gluconate 5-dehydrogenase	CDS	-0.0148578	0.950336	0.980992	71.2407	61.2739	43.3204	77.6937	55.7779	40.4897
DN756_03370		accessory factor UbiK family protein	CDS	-0.108535	0.244175	0.459414	154.735	166.676	163.705	160.055	143.512	146.372
DN756_03375	ribB	3,4-dihydroxy-2-butanone-4-phosphate synthase	CDS	0.222666	0.023929	0.10008	547.196	520.848	503.884	633.171	611.194	589.895
DN756_03380		4,5-DOPA dioxygenase extradiol	CDS	-0.239199	0.114574	0.285088	21.1055	18.3308	17.8222	15.5714	16.9658	15.9809
DN756_03385		glutathionylspermidine synthase family protein	CDS	0.741097	0.000855817	0.00889877	347.699	381.984	422.26	478.959	666.429	780.089
DN756_03390		DUF1190 family protein	CDS	0.871033	7.40069e-07	3.2158e-05	423.849	391.782	381.561	680.048	739.444	770.164
DN756_03395		hypothetical protein	CDS	0.509044	0.242217	0.45759	1.85543	1.3037	0.570005	1.7628	1.23951	2.29322
DN756_03400	tolC	outer membrane channel protein TolC	CDS	-0.00363886	0.977043	0.99382	993.929	1216.87	1256.67	974.011	1228.93	1255.82
DN756_03405		ADP-ribose diphosphatase	CDS	-0.0518738	0.589489	0.771776	92.1529	89.3232	101.537	95.9419	94.6287	82.4484
DN756_03410		DUF1249 family protein	CDS	0.0222171	0.816024	0.911157	85.9681	82.1726	74.9366	82.9494	83.2407	80.6568
DN756_03415		3',5'-cyclic-AMP phosphodiesterase	CDS	-0.0419369	0.758269	0.883497	576.11	483.712	436.814	578.328	457.262	418.119
DN756_03420	yqiA	esterase YqiA	CDS	-0.0473926	0.809431	0.908476	216.273	282.903	303.243	175.953	301.82	298.799
DN756_03425	parE	DNA topoisomerase IV subunit B	CDS	0.0542299	0.693984	0.845367	414.649	514.211	606.827	477.588	526.946	590.003
DN756_03430		LysR family transcriptional regulator	CDS	0.55079	0.00527196	0.0352146	89.5244	84.8195	85.4247	136.094	127.514	116.918
DN756_03435		flavodoxin family protein	CDS	0.717994	0.000176142	0.00267593	50.9469	60.9579	59.8505	76.5185	105.552	100.508
DN756_03445	parC	DNA topoisomerase IV subunit A	CDS	-0.12733	0.331147	0.55379	260.494	321.421	353.935	265.53	281.872	309.406
DN756_03450		1-acylglycerol-3-phosphate O-acyltransferase	CDS	0.10999	0.280256	0.49759	127.483	134.4	141.513	133.222	149.942	152.212
DN756_03460	ftsP	cell division protein FtsP	CDS	0.101533	0.349318	0.571083	123.927	135.506	148.961	137.661	139.096	161.421
DN756_03465		transposase	CDS	0.48313	0.0691595	0.202619	2.86045	2.96296	3.49603	5.64748	3.44738	3.90564
DN756_03470		YgiQ family radical SAM protein	CDS	0.0970831	0.465424	0.676741	81.0203	94.143	104.083	94.4402	95.2872	108.964
DN756_03475	dkgA	2,5-didehydrogluconate reductase DkgA	CDS	-0.262685	0.0116855	0.0622423	186.702	182.953	175.675	162.83	141.381	150.313
DN756_03480		hypothetical protein	CDS	0.206655	0.602901	0.781301	1.15964	0.987652	0.760006	0.783466	1.66559	0.931621
DN756_03485		alcohol dehydrogenase	CDS	-0.330589	0.00224434	0.0183458	203.208	205.669	214.056	169.881	162.259	163.213
DN756_03490		AraC family transcriptional regulator	CDS	-0.243833	0.0834731	0.229718	20.1391	22.479	17.1381	16.2569	15.9587	18.2383
DN756_03495		DedA family protein	CDS	-0.348948	0.196694	0.404202	394.008	321.105	279.226	375.933	218.773	185.894
DN756_03500		cystathionine beta-lyase	CDS	-0.147504	0.130903	0.309136	63.819	59.4566	57.5705	55.0058	56.6688	51.5975
DN756_03505	exbB	biopolymer transporter ExbB	CDS	0.14813	0.514037	0.712061	45.4966	41.8369	46.2464	58.8252	45.0871	44.0728
DN756_03510	exbD	TonB system transport protein ExbD	CDS	0.334899	0.0932993	0.247794	7.80826	7.38764	7.67607	9.9239	9.10264	9.81785
DN756_03520		TadE/TadG family protein	CDS	-1.33308	0.0138429	0.0687645	0.695785	0.671603	0.532005	0.326444	0.271142	0.143326
DN756_03525		pseudopilin	CDS	-0.0488847	0.923646	0.967024	0.502511	0.434567	0.532005	0.424377	0.348612	0.644968
DN756_03535		tight adherance operon protein	CDS	-0.365235	0.556736	0.746899	0.270583	0.474073	0.304003	0.489666	0.232408	0.0716631
DN756_03550		CpaF family protein	CDS	0.017054	0.97073	0.991875	1.12099	0.869134	0.570005	0.979332	0.852162	0.752463
DN756_03555		pilus assembly protein CpaE	CDS	0.424186	0.391831	0.612738	0.773095	0.434567	0.684006	0.914043	0.619754	1.00328
DN756_03565		type II and III secretion system protein family protein	CDS	-0.363369	0.610595	0.78795	0.463857	0.434567	0.0760006	0.195866	0.348612	0.214989
DN756_03570		tight adherance operon protein	CDS	0.917137	0.108792	0.274675	0.463857	0.158024	0.228002	0.685532	0.309877	0.609137
DN756_03575		tight adherance operon protein	CDS	0.141207	0.788664	0.898841	0.270583	0.276543	0.418004	0.359088	0.387346	0.322484
DN756_03580		pilus assembly protein	CDS	-0.764794	0.0415117	0.146997	1.23695	1.38271	1.06401	0.881399	0.735958	0.537473
DN756_03585		hypothetical protein	CDS	0.145536	0.769126	0.886204	1.35292	0.592591	1.21601	1.50164	1.27824	0.716631
DN756_03590		DDE domain-containing protein	CDS	0.397211	0.0505834	0.168394	22.4197	21.8469	20.9382	39.0101	23.8993	22.8964
DN756_03595		hypothetical protein	CDS	-0.273559	0.0239564	0.100093	36.1422	29.6691	35.0363	28.3353	28.0051	27.0887
DN756_03600		chitinase	CDS	-0.137746	0.386072	0.607589	8.92924	10.3111	11.6661	9.49952	10.071	8.52791
DN756_03605		type 1 fimbrial protein	CDS	-0.396444	0.487614	0.690996	0.850404	0.671603	1.21601	1.33842	0.232408	0.46581
DN756_03610		PapC/FimD family outer membrane usher protein	CDS	0.18873	0.143594	0.330043	34.4414	39.4271	38.3423	45.5063	41.5623	40.8121
DN756_03615		fimbrial chaperone protein	CDS	0.265512	0.126104	0.301423	13.1426	16.395	17.6322	21.1536	19.561	15.9809
DN756_03620		type 1 fimbrial protein	CDS	0.134261	0.325695	0.549802	13.1813	15.3284	13.7941	16.1263	13.9832	16.3034
DN756_03625		Fe2+-enterobactin ABC transporter substrate-binding protein	CDS	0.488135	0.0142003	0.0697813	8.07884	8.80986	9.72808	11.2623	14.0994	12.0036
DN756_03630		hypothetical protein	CDS	-0.0277471	0.788456	0.898841	60.8425	63.6048	58.7485	54.8426	57.7921	67.0767
DN756_03635		DUF2931 family protein	CDS	-0.284007	0.167191	0.366524	9.93427	8.61232	6.46005	8.22639	6.0426	6.23469
DN756_03640		flagellar biosynthesis protein FlhA	CDS	-0.0228841	0.901339	0.955258	6.80323	6.91356	7.56206	7.34499	8.01807	5.58972
DN756_03645	flhB	flagellar type III secretion system protein FlhB	CDS	0.0839368	0.887194	0.949798	1.27561	0.474073	0.760006	1.66486	0.271142	0.6808
DN756_03650	fliR	flagellar biosynthetic protein FliR	CDS	-0.179561	0.616187	0.791419	0.773095	2.01481	1.21601	1.04462	1.16204	1.32577
DN756_03655	fliQ	flagellar biosynthetic protein FliQ	CDS	0.480297	0.465704	0.676911	0.386547	0.553085	0.418004	0.163222	1.20077	0.573305
DN756_03660	fliP	flagellar biosynthetic protein FliP	CDS	-0.464146	0.120278	0.292236	2.35794	3.00246	2.39402	2.0566	2.05294	1.50493
DN756_03665	fliN	flagellar motor switch protein FliN	CDS	-0.255566	0.531541	0.725116	0.850404	0.474073	0.684006	0.457022	0.697223	0.537473
DN756_03670		FliM/FliN family flagellar motor switch protein	CDS	-0.235771	0.613739	0.790242	0.541166	1.34321	0.950008	0.457022	0.774693	1.18244
DN756_03675		sigma-54-dependent Fis family transcriptional regulator	CDS	-0.253571	0.364972	0.5876	1.70081	1.54074	1.71001	1.1752	1.62685	1.3616
DN756_03680	fliE	flagellar hook-basal body complex protein FliE	CDS	0.144377	0.733188	0.86728	0.695785	1.02716	1.25401	1.69751	0.890897	0.6808
DN756_03685	fliF	flagellar M-ring protein FliF	CDS	-0.661981	0.00156909	0.0141424	15.0753	18.2518	11.7801	9.40159	9.52872	9.56703
DN756_03690	fliG	flagellar motor switch protein FliG	CDS	-0.327817	0.0668516	0.198638	13.7997	12.0098	14.7061	8.91192	12.5113	10.8928
DN756_03695		flagellar assembly protein H	CDS	-0.0975186	0.696289	0.845463	3.01507	3.95061	2.77402	2.38304	3.9122	2.83069
DN756_03700	fliI	flagellar protein export ATPase FliI	CDS	-0.136998	0.476254	0.68473	13.6838	13.1555	11.5521	14.4615	8.71529	11.6811
DN756_03705	fliJ	flagellar export protein FliJ	CDS	-0.0674114	0.769253	0.886204	2.66718	2.6074	3.07803	2.67684	2.16914	3.11735
DN756_03710		flagellar protein FlgN	CDS	0.321081	0.0187394	0.0845422	9.74099	9.91603	10.6401	12.5354	13.286	12.0394
DN756_03715	flgM	flagellar biosynthesis anti-sigma factor FlgM	CDS	-0.0973408	0.419782	0.637082	17.5106	18.0543	18.3162	17.0077	18.244	15.1209
DN756_03720	flgA	flagella basal body P-ring formation protein FlgA	CDS	0.051266	0.689408	0.841975	23.0769	28.1283	23.4842	28.8903	25.2937	23.183
DN756_03730	flgC	flagellar basal body rod protein FlgC	CDS	0.175191	0.790325	0.899741	0.309238	0.553085	0.114001	0.424377	0.309877	0.358316
DN756_03735	flgD	flagellar hook assembly protein FlgD	CDS	-0.360689	0.42887	0.646123	0.463857	1.18518	1.10201	0.783466	0.929631	0.429979
DN756_03740		flagellar hook-basal body complex protein	CDS	0.0873027	0.89737	0.953523	0.193274	0.395061	0.760006	0.81611	0.348612	0.250821
DN756_03745		flagellar hook-associated protein	CDS	-0.209494	0.272561	0.488975	6.72592	5.68888	5.73805	6.43095	4.14461	5.08808
DN756_03750		hypothetical protein	CDS	-0.143843	0.429949	0.646888	6.68727	6.24196	5.73805	6.52888	5.69399	4.6581
DN756_03755		transcriptional regulator	CDS	-0.332617	0.170885	0.370778	5.06377	3.279	3.15403	2.90535	3.25371	2.97402
DN756_03760		flagellin	CDS	-0.238733	0.107567	0.271914	12.5628	12.9185	12.5401	10.6094	12.2014	9.4237
DN756_03770		hypothetical protein	CDS	-0.555083	0.0523978	0.171938	2.4739	2.40987	2.58402	1.59958	2.1304	1.3616
DN756_03775		flagellar hook-length control protein FliK	CDS	-0.0798125	0.613034	0.789709	15.7325	18.3308	20.2922	14.2982	20.2969	16.8767
DN756_03780	motA	flagellar motor stator protein MotA	CDS	-0.168346	0.51046	0.709249	5.21839	8.53331	7.18206	5.5169	6.23628	6.87966
DN756_03785	lafU	putative lateral flagellar export/assembly protein LafU	CDS	0.499019	0.035208	0.130736	5.64359	6.36048	3.45803	6.56152	7.55325	7.73962
DN756_03790		hypothetical protein	CDS	0.0729578	0.695203	0.845367	11.6737	10.074	8.17007	11.3602	11.5429	8.56374
DN756_03795		hypothetical protein	CDS	0.372611	0.165254	0.363823	3.36296	3.2395	2.16602	3.2318	4.33828	3.79815
DN756_03800		DUF805 domain-containing protein	CDS	0.828149	0.0376895	0.137872	1.15964	1.02716	1.52001	1.30578	3.29244	2.0424
DN756_03805		glycine zipper 2TM domain-containing protein	CDS	-0.137181	0.261077	0.477504	146.385	135.111	133.951	140.012	120.232	117.492
DN756_03810		DUF2645 family protein	CDS	1.26698	0.000570837	0.00663552	2.0487	1.3037	1.55801	4.04791	2.9051	4.87309
DN756_03815		EAL domain-containing protein	CDS	-0.162043	0.158904	0.354763	34.3254	38.3209	40.8883	32.4159	34.1639	34.8999
DN756_03820		hypothetical protein	CDS	0.293507	0.258737	0.475118	3.94278	3.31851	2.16602	3.52559	4.49322	3.54732
DN756_03825		efflux RND transporter periplasmic adaptor subunit	CDS	-0.0399857	0.690665	0.843011	52.6091	57.0073	58.3305	49.1625	57.6759	56.5422
DN756_03830		hydrophobe/amphiphile efflux-1 family RND transporter	CDS	-0.0619585	0.530094	0.724945	52.2612	56.7702	56.0125	54.712	52.7566	50.63
DN756_03835		ShET2/EspL2 family type III secretion system effector toxin	CDS	-0.0821401	0.821997	0.914857	0.927713	0.711109	0.874007	0.81611	0.619754	0.931621
DN756_03840		hypothetical protein	CDS	2.6529	1.96768e-05	0.000458903	4.40664	1.77777	1.21601	15.3755	17.1594	14.0818
DN756_03850		autotransporter outer membrane beta-barrel domain-containing protein	CDS	-0.149322	0.0907065	0.24314	320.177	298.113	306.093	295.987	260.684	276.799
DN756_03855		hypothetical protein	CDS	-0.127614	0.317715	0.541506	63.0459	74.627	84.3227	59.4454	69.2188	74.5655
DN756_03860		hypothetical protein	CDS	-0.150499	0.59591	0.777608	2.16466	2.05432	2.12802	1.95866	1.82053	1.9349
DN756_03865		hypothetical protein	CDS	0.0228988	0.875965	0.943875	19.0954	23.5851	22.3822	18.7052	23.1633	24.258
DN756_03870		hypothetical protein	CDS	0.307178	0.0383733	0.139687	21.8786	17.2246	18.8482	25.7238	24.9838	20.9973
DN756_03885		AbgT family transporter	CDS	-0.0678247	0.67592	0.832398	14.7661	11.5358	9.69008	12.5681	11.0394	10.7136
DN756_03890	pepT	peptidase T	CDS	0.122668	0.354896	0.577304	15.0753	17.1851	18.7342	17.5627	17.9341	20.0298
DN756_03895		TonB-dependent receptor	CDS	0.356414	0.406538	0.625257	1.00502	0.711109	1.21601	0.81611	1.23951	1.71992
DN756_03900		non-ribosomal peptide synthase	CDS	-0.279244	0.0457167	0.157709	283.455	235.733	212.27	231.351	187.708	183.637
DN756_03905		non-ribosomal peptide synthetase	CDS	-0.188671	0.0493135	0.165232	244.762	223.96	217.172	209.446	200.8	191.556
DN756_03910		NAD-dependent epimerase/dehydratase family protein	CDS	-0.0323544	0.777985	0.891737	28.7978	29.5901	23.2942	26.6378	26.4945	26.7303
DN756_03915		thiazolinyl imide reductase	CDS	-0.204975	0.052171	0.171467	45.226	47.0122	43.4724	43.058	37.9987	36.6557
DN756_03920		thioesterase	CDS	0.015934	0.887444	0.949798	17.4719	17.1456	16.3021	16.7792	16.501	18.2024
DN756_03925		MFS transporter	CDS	-0.110991	0.335579	0.557766	24.0819	27.1012	25.2702	24.8424	21.9238	24.0071
DN756_03930		ABC transporter ATP-binding protein	CDS	-0.100493	0.339491	0.561335	46.6949	50.6863	45.1064	45.4084	42.2208	45.2553
DN756_03935		ABC transporter ATP-binding protein	CDS	-0.12038	0.227587	0.4419	45.9218	45.9061	43.0924	43.1559	39.7417	41.2063
DN756_03940		ornithine carbamoyltransferase	CDS	0.232886	0.222046	0.435857	15.9257	15.5259	14.0221	22.3941	15.3777	15.6226
DN756_03945		hypothetical protein	CDS	1.05139	0.184926	0.388895	0.270583	0.355555	0.0760006	0.81611	0.0774693	0.537473
DN756_03950	gntP	gluconate transporter GntP	CDS	0.505938	0.00824186	0.0492365	16.6602	14.9728	17.5941	28.2048	22.1175	19.564
DN756_03955		autotransporter outer membrane beta-barrel domain-containing protein	CDS	-0.08702	0.443736	0.660348	23.3088	23.9012	25.0042	22.2308	23.5119	22.2514
DN756_03960	vgrG	type VI secretion system tip protein VgrG	CDS	-0.741829	0.0727572	0.209589	2.51256	2.56789	3.00203	1.79544	1.70432	1.32577
DN756_03965		hypothetical protein	CDS	-0.0467523	0.883162	0.947748	2.97641	1.9358	1.90002	2.61155	2.40155	1.57659
DN756_03970		type IV secretion protein Rhs	CDS	-0.239915	0.0970824	0.254126	21.5693	19.2395	19.1902	18.64	16.8883	15.2642
DN756_03975		hypothetical protein	CDS	0.163486	0.574531	0.761368	1.23695	1.34321	1.59601	1.10991	2.09167	1.50493
DN756_03980		RHS repeat-associated core domain-containing protein	CDS	0.45704	0.134277	0.31494	0.73444	0.790122	0.988008	1.07727	1.20077	1.18244
DN756_03985		DUF4303 domain-containing protein	CDS	0.724489	0.15476	0.347767	1.85543	0.355555	0.684006	1.92602	1.31698	1.54076
DN756_03990		RHS repeat protein	CDS	0.0214305	0.89306	0.952089	13.6451	15.8419	11.5141	16.3548	12.3563	12.8635
DN756_03995		hypothetical protein	CDS	-0.0973079	0.789647	0.899452	1.39157	1.42222	1.36801	1.59958	1.62685	0.6808
DN756_04000		hypothetical protein	CDS	-0.591098	0.00943003	0.0545963	6.10745	4.42468	5.28204	3.16651	3.75726	3.58316
DN756_04005		hypothetical protein	CDS	-0.0279304	0.92825	0.969099	3.94278	3.08147	4.40804	2.18717	3.75726	5.30307
DN756_04025		hypothetical protein	CDS	0.134983	0.879742	0.946709	0.618476	0.316049	0.152001	0.0652888	0.542285	0.609137
DN756_04030		hypothetical protein	CDS	0.0708863	0.516845	0.714553	30.1893	27.8913	28.0062	28.7597	30.1743	31.4959
DN756_04035		DASS family sodium-coupled anion symporter	CDS	-0.276753	0.0193625	0.0865027	42.7521	45.3135	52.0224	38.0634	37.7275	39.8447
DN756_04040		LacI family DNA-binding transcriptional regulator	CDS	-0.285131	0.00470688	0.0323295	109.702	103.782	101.917	83.2432	85.4099	90.188
DN756_04045		1,4-beta-xylanase	CDS	-0.302102	0.112998	0.281846	13.993	11.2987	13.9081	11.7193	8.87023	11.1794
DN756_04050		MFS transporter	CDS	-0.456393	0.0207036	0.0909198	10.7847	8.92837	9.69008	5.90864	8.59909	6.95132
DN756_04055		TonB-dependent siderophore receptor	CDS	0.175407	0.233422	0.44811	38.3455	43.1011	50.9204	45.3431	49.193	54.9656
DN756_04060		lysine 6-monooxygenase	CDS	0.0862803	0.696975	0.845463	12.4855	13.7086	12.6161	13.6454	13.3634	14.1893
DN756_04065		IucA/IucC family siderophore biosynthesis protein	CDS	-0.187208	0.670475	0.830649	4.21337	3.279	3.87603	4.14584	2.94383	2.86653
DN756_04070		N-acetyltransferase	CDS	-0.108798	0.860382	0.935884	1.27561	0.829628	0.760006	1.07727	0.852162	0.716631
DN756_04075		IucA/IucC family siderophore biosynthesis protein	CDS	-0.498518	0.303956	0.526313	2.70583	2.52839	3.15403	2.74213	1.43318	1.71992
DN756_04080		MFS transporter	CDS	-0.0901032	0.822919	0.915389	4.71588	6.00492	2.54602	5.38633	3.98967	3.04568
DN756_04090		dioxygenase	CDS	-0.21587	0.534789	0.727686	1.50753	1.89629	1.71001	1.01198	1.35571	2.0424
DN756_04095		peptidase	CDS	-0.38845	0.00409126	0.0288696	34.9825	34.9234	35.1883	24.1895	28.2375	27.877
DN756_04100		LuxR family transcriptional regulator	CDS	-0.0238183	0.909899	0.959403	12.6014	9.99504	11.0581	10.0218	10.1872	12.8994
DN756_04105		acyl-homoserine-lactone synthase	CDS	0.0388092	0.748058	0.878016	30.112	25.837	30.4383	25.887	31.0652	31.8184
DN756_04110		CPBP family intramembrane metalloprotease	CDS	0.404787	0.302418	0.52409	2.31928	2.25185	1.02601	1.89337	3.09877	2.43655
DN756_04115		lipoprotein	CDS	0.190792	0.653536	0.818555	1.70081	1.54074	1.25401	1.53429	1.66559	1.9349
DN756_04120		IS1 family transposase	CDS	0.181631	0.397767	0.617983	5.91417	4.46419	3.38203	5.61484	4.45448	5.51806
DN756_04125		hypothetical protein	CDS	0.523081	0.10733	0.271649	1.31426	1.38271	1.10201	1.43635	1.70432	2.32905
DN756_04135	tssC	type VI secretion system contractile sheath large subunit	CDS	-0.242987	0.270967	0.487387	3.20834	4.34567	3.99003	3.72146	2.75016	3.26067
DN756_04140	tssK	type VI secretion system baseplate subunit TssK	CDS	-0.0948769	0.712085	0.85475	2.97641	3.08147	1.93802	2.80742	2.51775	2.14989
DN756_04145		DotU family type IV/VI secretion system protein	CDS	-0.264058	0.461172	0.67247	1.54619	1.14568	1.02601	0.914043	0.852162	1.32577
DN756_04150		OmpA family protein	CDS	-0.540373	0.118379	0.289735	2.66718	3.47653	1.33001	1.69751	1.82053	1.61242
DN756_04155		Hcp family type VI secretion system effector	CDS	-0.0520822	0.867028	0.939641	3.01507	1.9358	1.36801	2.15453	2.40155	1.54076
DN756_04160		hypothetical protein	CDS	0.325329	0.482698	0.688701	0.579821	0.592591	0.798007	0.718177	1.16204	0.609137
DN756_04165	tssH	type VI secretion system ATPase TssH	CDS	-0.348369	0.0905076	0.242765	8.07884	6.20245	7.67607	6.75739	5.34538	5.12391
DN756_04170	vgrG	type VI secretion system tip protein VgrG	CDS	-0.33113	0.225615	0.439934	6.22341	5.72838	4.40804	5.5169	4.41575	3.04568
DN756_04175		M23 family peptidase	CDS	0.0395312	0.803649	0.905441	8.34942	8.17776	9.34808	7.93259	8.67656	9.99701
DN756_04180		hypothetical protein	CDS	-0.455911	0.103554	0.265257	2.39659	1.81728	1.93802	1.10991	1.70432	1.68408
DN756_04185		IS1 family transposase	CDS	0.184562	0.60134	0.781301	2.70583	2.25185	1.86202	3.81939	2.32408	1.57659
DN756_04190		DUF2345 domain-containing protein	CDS	-0.210744	0.540234	0.733336	0.927713	1.10617	0.874007	0.750821	1.20077	0.573305
DN756_04195		site-specific integrase	CDS	-0.06129	0.912926	0.960877	0.65713	0.632097	0.304003	0.489666	0.309877	0.716631
DN756_04205		hypothetical protein	CDS	0.531728	0.443431	0.660348	0.386547	0.237036	0.380003	0.489666	0.542285	0.429979
DN756_04210	speF	ornithine decarboxylase SpeF	CDS	0.298113	0.117819	0.289419	57.9821	61.9455	67.6026	65.4847	78.5926	86.5332
DN756_04215		ABC transporter substrate-binding protein	CDS	-0.396915	0.0235744	0.0991162	29.4549	31.1703	31.8443	25.6911	23.7056	20.8181
DN756_04220		sugar ABC transporter ATP-binding protein	CDS	-0.479515	0.0266816	0.107434	24.1979	22.3604	26.8662	17.1057	18.9412	16.6258
DN756_04225		ABC transporter permease	CDS	-0.12199	0.396808	0.617656	14.6115	14.0642	16.2261	14.4615	13.7895	13.0069
DN756_04230		TonB-dependent siderophore receptor	CDS	-0.221031	0.326186	0.549881	33.2431	27.9703	29.7163	32.8403	22.04	23.0755
DN756_04235		ABC transporter substrate-binding protein	CDS	-0.262813	0.223817	0.4378	5.79821	9.52096	8.17007	6.65946	7.47578	5.4464
DN756_04240		lytic murein transglycosylase	CDS	0.0737814	0.598512	0.77988	107.19	134.676	146.909	115.333	137.469	156.405
DN756_04245		Fe(2+)-trafficking protein	CDS	0.112636	0.363958	0.586196	48.8982	56.8492	59.8125	54.0265	58.4893	66.5034
DN756_04250		adenine DNA glycosylase	CDS	-0.120297	0.343629	0.565139	183.726	223.525	217.286	160.415	191.814	222.371
DN756_04255	trmB	tRNA (guanosine(46)-N7)-methyltransferase TrmB	CDS	0.089185	0.452408	0.667217	138.77	169.639	167.885	144.68	179.496	182.526
DN756_04260		DUF469 domain-containing protein	CDS	0.149258	0.390511	0.612202	18.0131	21.0172	24.0162	19.2275	22.1562	28.5578
DN756_04265		glutaminase	CDS	-0.113296	0.411058	0.629161	19.7139	24.1777	25.3082	21.2189	18.5539	24.1863
DN756_04270		DUF2884 family protein	CDS	-0.200619	0.0572485	0.179986	162.041	157.155	148.353	134.43	124.493	147.913
DN756_04275		RTX toxin	CDS	0.0146098	0.927119	0.968653	42.0177	39.9801	35.6823	36.17	40.9425	41.7796
DN756_04280	hemW	radical SAM family heme chaperone HemW	CDS	2.43958	1.2432e-08	1.65546e-06	72.9028	101.254	114.305	455.357	535.196	574.416
DN756_04285		non-canonical purine NTP pyrophosphatase	CDS	2.32617	2.33957e-09	5.36541e-07	181.175	214.241	249.51	939.31	1155.84	1139.09
DN756_04290		YggU family protein	CDS	2.34658	2.92379e-10	1.20694e-07	57.3636	66.8443	73.5686	305.911	362.053	338.071
DN756_04295		YggT family protein	CDS	2.22773	8.75492e-11	4.5612e-08	186.857	192.75	188.596	803.477	923.511	934.523
DN756_04300		pyrroline-5-carboxylate reductase	CDS	-0.085673	0.474629	0.683863	108.04	122.666	128.783	103.124	108.806	126.844
DN756_04305		YggS family pyridoxal phosphate-dependent enzyme	CDS	0.0342563	0.764358	0.884798	136.258	148.503	143.337	122.319	156.798	159.307
DN756_04310		type IV pilus twitching motility protein PilT	CDS	0.118773	0.39929	0.618256	13.7611	15.8814	12.5021	15.9631	14.4093	15.3717
DN756_04315	aguA	agmatine deiminase	CDS	-0.0590566	0.706024	0.849947	120.216	165.135	182.972	137.335	147.501	164.718
DN756_04320	aguB	N-carbamoylputrescine amidase	CDS	-0.166798	0.243404	0.45901	162.273	210.37	227.242	156.465	186.469	191.484
DN756_04325	ruvX	Holliday junction resolvase RuvX	CDS	-0.164749	0.37629	0.598782	23.734	34.9234	41.5344	25.1688	31.0264	33.2159
DN756_04330		YqgE/AlgH family protein	CDS	-0.0325157	0.82192	0.914857	52.841	64.1974	76.5327	53.9612	70.8844	64.461
DN756_04335		glutathione synthase	CDS	0.0882546	0.641405	0.810443	93.1579	144.79	157.777	114.19	145.836	160.705
DN756_04340		16S rRNA (uracil(1498)-N(3))-methyltransferase	CDS	-0.00419379	0.973061	0.992537	108.504	128.237	138.891	106.715	131.775	136.088
DN756_04345		hypothetical protein	CDS	0.391769	0.0476353	0.161444	4.59991	5.88641	5.77605	5.61484	7.43705	8.31292
DN756_04350		deoxyribonuclease I	CDS	0.298505	0.0116634	0.062205	42.7135	41.5999	42.3324	45.7674	57.2498	52.7799
DN756_04355		SprT family protein	CDS	0.123428	0.188746	0.393706	42.2496	48.553	46.0184	48.9992	50.7424	49.3042
DN756_04360	metK	methionine adenosyltransferase	CDS	0.357184	0.0017207	0.0152754	647.815	742.675	746.402	886.524	939.702	910.982
DN756_04365		biosynthetic arginine decarboxylase	CDS	0.495363	0.00635836	0.0403804	551.371	688.788	779.615	841.801	890.548	1114.9
DN756_04375		IS200/IS605-like element IS1541B family transposase	CDS	-0.259112	0.514284	0.712165	0.463857	0.750615	0.608005	0.652888	0.426081	0.429979
DN756_04380		hypothetical protein	CDS	0.18513	0.688685	0.841342	0.889059	1.73827	0.988008	2.25246	0.774693	1.03912
DN756_04385		IS200/IS605 family transposase IS1541B	CDS	0.546884	0.063587	0.191736	2.39659	1.34321	1.59601	2.938	2.09167	2.75903
DN756_04390		metalloprotease	CDS	0.0775833	0.381166	0.602964	143.254	133.847	132.659	136.062	140.297	156.046
DN756_04395	tkt	transketolase	CDS	0.0880421	0.297101	0.518137	2353.84	2538.66	2505.67	2540.13	2542.7	2780.89
DN756_04400		D-erythrose-4-phosphate dehydrogenase	CDS	-0.200213	0.0417007	0.147254	966.098	954.822	907.334	766.882	836.629	858.273
DN756_04405		phosphoglycerate kinase	CDS	-0.179329	0.0993472	0.257437	1657.55	1855.56	1845.41	1439.78	1639.4	1653.02
DN756_04410		class II fructose-bisphosphate aldolase	CDS	-0.0166282	0.881388	0.947429	1659.37	1774.85	1967.39	1625.76	1829.17	1884.81
DN756_04415		hypothetical protein	CDS	0.234141	0.769494	0.886204	1.46888	0.790122	0.950008	2.02395	1.0071	0.716631
DN756_04420	mscS	small-conductance mechanosensitive channel MscS	CDS	-0.259338	0.0257856	0.105221	267.607	220.562	225.152	199.327	189.374	207.25
DN756_04425	argO	arginine exporter ArgO	CDS	0.00937952	0.939258	0.974675	16.5056	16.4345	18.4682	15.3429	18.4377	17.9874
DN756_04430		oxidative stress defense protein	CDS	-0.257864	0.0199342	0.0885775	340.548	323.239	304.573	277.053	268.973	263.828
DN756_04435		LysR family transcriptional regulator ArgP	CDS	-0.118108	0.230723	0.445236	162.891	170.587	168.265	138.412	153.815	170.092
DN756_04440		ribose-5-phosphate isomerase	CDS	-0.0958728	0.331228	0.55379	89.7563	94.2615	87.1727	93.6568	76.5009	83.5592
DN756_04445		phosphoglycerate dehydrogenase	CDS	0.0517832	0.548535	0.740354	190.529	172.642	172.293	189.435	176.862	188.725
DN756_04450		5-formyltetrahydrofolate cyclo-ligase	CDS	-0.267568	0.0171484	0.0798066	471.433	527.288	548.003	465.574	422.285	397.014
DN756_04460	zapA	cell division protein ZapA	CDS	-0.0396395	0.704828	0.849415	467.8	438.399	399.573	483.986	396.294	390.062
DN756_04465		AAA family ATPase	CDS	0.917029	0.211002	0.423234	0.386547	0.0790122	0.342003	0.881399	0.464816	0.179158
DN756_04470		YecA family protein	CDS	-0.241175	0.0160126	0.0762317	316.041	335.407	371.073	277.184	286.017	301.917
DN756_04475		Xaa-Pro aminopeptidase	CDS	-0.29397	0.0072863	0.0451212	525.704	572.325	583.989	435.313	440.258	496.375
DN756_04480		2-octaprenyl-6-methoxyphenyl hydroxylase	CDS	-0.0720113	0.33961	0.561335	515.538	519.07	531.473	505.596	485.81	498.417
DN756_04485		FAD-dependent 2-octaprenylphenol hydroxylase	CDS	-0.108969	0.234453	0.448897	407.266	422.557	454.218	393.855	406.288	390.492
DN756_04490		hypothetical protein	CDS	0.324324	0.0156133	0.0752543	11.7124	10.5086	12.6161	14.0697	14.8741	14.6909
DN756_04495		aminomethyltransferase	CDS	0.457949	0.00125518	0.0119939	581.831	552.058	525.278	873.597	709.425	695.956
DN756_04500	gcvH	glycine cleavage system protein GcvH	CDS	0.399224	0.000226164	0.00320826	241.785	262.044	248.218	332.81	323.279	335.706
DN756_04505		glycine dehydrogenase	CDS	0.46058	0.000307916	0.0040346	796.365	847.366	877.199	1259.94	1097.58	1111.5
DN756_04510		lipocalin-like domain-containing protein	CDS	0.0262679	0.884409	0.94827	4.94781	5.45184	5.73805	5.5169	5.61652	5.30307
DN756_04520		hypothetical protein	CDS	0.215383	0.101927	0.262317	81.6774	87.743	79.8767	108.706	94.2414	86.4616
DN756_04525		hypothetical protein	CDS	0.00189314	0.99255	0.99844	10.2822	15.2098	14.5921	11.2623	14.603	14.2968
DN756_04530		hemolysin III family protein	CDS	-0.25664	0.212913	0.425442	393.776	325.649	255.97	332.646	263.589	220.149
DN756_04535		DUF2165 family protein	CDS	-0.00569651	0.98037	0.994097	56.3586	60.9579	53.3905	35.6803	70.8844	63.5652
DN756_04540	ygfZ	tRNA-modifying protein YgfZ	CDS	-0.0297255	0.764474	0.884798	225.628	241.343	269.042	215.225	248.715	257.091
DN756_04545	sdhE	FAD assembly factor SdhE	CDS	-0.154818	0.243229	0.458996	37.9589	43.7727	48.7544	34.5704	39.6255	43.0337
DN756_04550		hypothetical protein	CDS	-0.0545986	0.684985	0.839056	52.0679	59.6937	65.2086	49.2277	55.0807	66.1092
DN756_04555	creB	two-component system response regulator CreB	CDS	0.0915561	0.434494	0.651267	77.2708	73.9554	78.3567	71.4912	84.9838	88.1815
DN756_04560	creC	two-component system sensor histidine kinase CreC	CDS	0.191107	0.0949327	0.250317	49.9419	52.5826	50.8064	67.1822	53.7249	54.1057
DN756_04565	creD	cell envelope integrity protein CreD	CDS	0.296038	0.0625346	0.189811	25.2415	20.7802	20.9002	31.1428	26.4945	24.5088
DN756_04570	fldB	flavodoxin FldB	CDS	-0.0310082	0.807898	0.90773	35.7943	32.553	33.0603	38.096	32.0335	29.0952
DN756_04575	xerD	site-specific tyrosine recombinase XerD	CDS	-0.264412	0.00599315	0.0385772	195.786	194.409	189.85	158.293	160.4	164.216
DN756_04580	dsbC	bifunctional protein-disulfide isomerase/oxidoreductase DsbC	CDS	-0.275873	0.00819207	0.0490811	334.363	336.157	364.841	260.927	290.936	303.314
DN756_04585	recJ	single-stranded-DNA-specific exonuclease RecJ	CDS	-0.193369	0.0890677	0.240151	353.575	430.695	467.784	356.575	355.313	383.111
DN756_04590	prfB	peptide chain release factor 2	CDS	0.0579401	0.615865	0.791252	118.941	133.294	155.687	126.399	149.787	148.486
DN756_04595	lysS	lysine--tRNA ligase	CDS	0.154347	0.26054	0.476945	605.062	759.504	883.736	801.616	796.036	904.532
DN756_04605		DUF4102 domain-containing protein	CDS	0.156668	0.237621	0.45328	62.9299	67.2393	66.8426	64.3747	68.7152	86.5332
DN756_04610		hypothetical protein	CDS	0.660359	0.30799	0.530185	0.425202	0.237036	0.0760006	0.391733	0.348612	0.429979
DN756_04615		hypothetical protein	CDS	-0.468546	0.00261405	0.0204371	18.2837	20.4641	20.1022	14.2003	12.5113	15.8017
DN756_04620		hypothetical protein	CDS	-0.168545	0.449872	0.664902	4.40664	5.33332	6.30805	4.21113	4.33828	5.73305
DN756_04625		hypothetical protein	CDS	-0.239675	0.232507	0.447245	8.42673	8.65183	7.06806	7.96523	4.88056	7.56046
DN756_04630		tail assembly chaperone	CDS	-0.710398	0.000517067	0.00613349	8.46539	8.01973	8.24607	5.45161	4.9193	4.72977
DN756_04635		phage tail protein	CDS	-0.118139	0.487497	0.690996	10.3208	10.6271	10.4501	10.9685	8.90897	9.02955
DN756_04640		hypothetical protein	CDS	-0.312897	0.178207	0.379782	4.29067	3.71357	3.87603	3.52559	3.56359	2.47238
DN756_04645		hypothetical protein	CDS	-0.346508	0.100137	0.258931	8.42673	8.49381	6.04205	5.74541	4.84183	7.45297
DN756_04650		DUF2590 family protein	CDS	-0.387161	0.259842	0.476512	1.81677	1.38271	2.88802	1.43635	2.05294	1.18244
DN756_04655		hypothetical protein	CDS	-0.292808	0.634685	0.805156	0.502511	0.671603	0.266002	0.424377	0.309877	0.429979
DN756_04665		DUF2586 family protein	CDS	-0.48963	0.0127516	0.0654707	8.89059	9.99504	10.2221	7.47557	6.42995	6.808
DN756_04670		hypothetical protein	CDS	-0.910924	0.083351	0.229535	1.70081	1.77777	1.14001	0.750821	0.58102	1.11078
DN756_04675		phage tail protein	CDS	-0.747365	0.123728	0.29816	1.58484	2.84444	0.836007	1.40371	0.658489	1.03912
DN756_04680		head completion/stabilization protein	CDS	-0.873651	0.014424	0.0707152	3.05372	3.43703	1.59601	1.59958	1.51065	1.28994
DN756_04685		terminase	CDS	-1.30696	0.00453234	0.0314445	2.28063	2.56789	1.52001	1.27313	0.658489	0.609137
DN756_04690		phage major capsid protein, P2 family	CDS	-0.939315	0.0281806	0.112147	5.91417	3.99011	4.02803	3.49295	1.97547	1.75575
DN756_04700		terminase	CDS	0.424158	0.226515	0.441064	2.12601	1.06666	1.59601	1.89337	3.06004	1.50493
DN756_04705		hypothetical protein	CDS	-0.39706	0.24753	0.463613	2.86045	2.05432	1.59601	2.28511	1.04584	1.57659
DN756_04710		DNA primase	CDS	0.00206519	0.996747	0.99893	2.28063	1.02716	0.950008	1.82809	0.50355	1.89907
DN756_04715		hypothetical protein	CDS	-0.939837	0.000944058	0.00967016	7.69229	7.46665	6.38405	4.01526	3.21497	3.9773
DN756_04730		hypothetical protein	CDS	0.276228	0.450175	0.664995	1.23695	1.14568	0.608005	1.33842	1.23951	1.03912
DN756_04735		Fic family protein	CDS	-1.01713	0.000167605	0.00257201	11.983	10.074	8.96808	4.08055	5.42285	5.84054
DN756_04740		S-type Pyocin family protein	CDS	-0.306264	0.0745968	0.212663	18.5156	15.1703	18.0122	14.5594	14.603	12.6485
DN756_04745		hypothetical protein	CDS	-1.03158	0.0696741	0.203832	1.15964	0.592591	0.304003	0.326444	0.387346	0.286653
DN756_04760		hypothetical protein	CDS	-0.0545166	0.734625	0.867926	29.7255	27.0222	29.9443	28.4986	26.8818	28.0919
DN756_04765		DUF3142 domain-containing protein	CDS	0.0400689	0.841801	0.925914	23.1542	17.3827	16.0741	24.6139	17.3144	16.2317
DN756_04775		hypothetical protein	CDS	-0.203446	0.540409	0.733336	1.81677	2.84444	2.62202	1.69751	2.71142	1.9349
DN756_04780		PAAR domain-containing protein	CDS	0.266575	0.534491	0.727686	1.85543	1.9358	1.44401	3.62353	1.62685	1.00328
DN756_04785		DUF3861 family protein	CDS	-0.581494	0.00260048	0.0203696	10.9779	9.71849	8.20807	6.82268	6.35248	6.1272
DN756_04790		PadR family transcriptional regulator	CDS	-0.544305	0.00195265	0.0166885	32.1221	34.6468	28.3102	24.5159	20.8005	19.8507
DN756_04795		YaeF family permuted papain-like enzyme	CDS	0.0473397	0.799594	0.904293	13.2199	12.1679	13.7941	17.8891	11.6979	10.857
DN756_04800		hypothetical protein	CDS	0.803232	0.0185992	0.0840017	3.247	2.52839	2.05202	6.46359	4.33828	2.83069
DN756_04805		sugar ABC transporter substrate-binding protein	CDS	-0.561733	0.017024	0.079407	20.6416	17.9358	16.6821	13.9065	11.4655	12.0394
DN756_04810		ABC transporter permease	CDS	0.307645	0.134029	0.314717	4.71588	4.5432	4.94004	7.2797	5.65526	4.62227
DN756_04815		sugar ABC transporter ATP-binding protein	CDS	0.407753	0.161669	0.357398	8.65866	5.60986	8.55007	13.9392	9.60619	6.7005
DN756_04820		ABC transporter ATP-binding protein	CDS	-0.0510858	0.79302	0.901577	15.5005	16.0395	20.8622	12.5028	18.1278	19.994
DN756_04825		extracellular solute-binding protein	CDS	-0.329453	0.0530486	0.172769	16.9308	17.9753	17.2141	16.4854	13.2472	11.7169
DN756_04830		sugar ABC transporter permease	CDS	-0.776644	0.00967006	0.0553648	9.77965	14.7753	20.1022	8.35697	9.33505	8.38459
DN756_04835		sugar ABC transporter permease	CDS	-0.40534	0.0763475	0.216013	3.82682	3.75308	5.35805	3.32973	3.17624	3.26067
DN756_04840		galactosidase	CDS	-0.669867	0.00251181	0.0199783	7.61498	9.71849	8.05607	4.96195	5.15171	5.84054
DN756_04845		beta-galactosidase	CDS	-0.578796	0.0041274	0.0290749	26.9423	19.2395	20.6342	17.8565	13.4409	13.401
DN756_04850		PTS sugar transporter	CDS	-0.236614	0.612301	0.789622	1.70081	0.869134	0.950008	0.881399	0.813427	1.28994
DN756_04855		maltoporin	CDS	-0.15826	0.654061	0.818653	3.40162	2.68641	1.74801	2.08924	2.86636	2.07823
DN756_04860		LacI family DNA-binding transcriptional regulator	CDS	0.892747	1.01256e-05	0.000266231	148.357	147.555	122.285	284.496	265.72	226.24
DN756_04865		glycoside hydrolase family 31 protein	CDS	-0.308039	0.011463	0.0617746	33.4363	36.8987	38.3043	31.208	27.5016	29.0236
DN756_04870		MFS transporter	CDS	-0.913367	0.0248212	0.102462	4.36798	3.35802	3.15403	2.02395	1.54939	2.18573
DN756_04875		LacI family transcriptional regulator	CDS	0.077275	0.56386	0.7523	15.1913	17.3037	16.2261	17.3995	18.7088	15.3001
DN756_04880		hypothetical protein	CDS	-0.353233	0.136471	0.318384	6.26207	7.26912	6.99206	6.3983	5.38411	4.26396
DN756_04885		DJ-1 family protein	CDS	0.210323	0.23925	0.454289	9.47041	6.59751	8.96808	9.79332	10.2647	8.92206
DN756_04890		tagatose bisphosphate family class II aldolase	CDS	0.464797	0.00460033	0.0317561	13.3359	11.4173	12.3501	16.4528	17.8954	16.8767
DN756_04895		DUF2264 domain-containing protein	CDS	0.541213	0.000630767	0.00720315	17.7812	20.7407	21.2422	30.1634	27.8502	28.9519
DN756_04900		arylsulfatase	CDS	0.451458	0.00430394	0.030113	20.1778	21.9654	26.7522	28.6944	32.111	33.4308
DN756_04905		anaerobic sulfatase maturase	CDS	0.420292	0.0331975	0.126144	10.2048	11.2987	11.0581	17.2036	15.1065	11.2511
DN756_04910		glycoside hydrolase family 105 protein	CDS	0.019498	0.869195	0.941014	22.3424	27.0617	22.9522	23.0796	26.3008	23.9713
DN756_04915	kduD	2-dehydro-3-deoxy-D-gluconate 5-dehydrogenase KduD	CDS	0.674319	6.2815e-05	0.00117739	12.7947	12.721	12.3121	19.0643	19.5997	21.7139
DN756_04920	nagA	N-acetylglucosamine-6-phosphate deacetylase	CDS	0.432031	0.00544677	0.0356893	35.9876	41.9555	49.7804	55.267	57.947	59.1221
DN756_04925		PTS sugar transporter subunit IIA	CDS	0.440338	0.00359068	0.0260956	12.0603	13.274	13.5661	16.8119	18.8638	17.1275
DN756_04930		PTS mannose/fructose/sorbose transporter family subunit IID	CDS	0.473665	0.00188274	0.0163277	43.9891	53.6888	59.8505	71.6545	69.4899	77.6112
DN756_04935		PTS mannose/fructose/sorbose/N-acetylgalactosamine transporter subunit IIC	CDS	0.0198325	0.90735	0.95843	33.7456	45.7875	49.5904	34.7663	46.559	49.6267
DN756_04940		PTS system mannose/fructose/N-acetylgalactosamine-transporter subunit IIB	CDS	0.194048	0.0645286	0.193165	43.1	43.5357	50.2744	52.0678	52.1756	52.3857
DN756_04945		SIS domain-containing protein	CDS	0.226544	0.126713	0.302528	36.9926	36.7407	30.4003	44.1679	40.2453	37.4082
DN756_04950	kbaZ	tagatose-bisphosphate aldolase subunit KbaZ	CDS	0.333992	0.0113016	0.0613049	12.2149	11.3778	11.2861	14.3962	15.029	14.5476
DN756_04955		DeoR/GlpR transcriptional regulator	CDS	0.0701539	0.557511	0.747209	49.0142	46.6172	52.0224	51.4476	53.8411	49.7342
DN756_04960		sulfatase	CDS	0.492126	0.000432533	0.00528472	19.7139	19.595	20.2922	26.899	28.315	28.6294
DN756_04965		chondroitin lyase	CDS	1.52881	1.81369e-09	4.57681e-07	27.5995	27.8518	28.0062	83.1453	76.346	81.3376
DN756_04970		autotransporter outer membrane beta-barrel domain-containing protein	CDS	3.43024	3.51004e-10	1.22163e-07	7.15112	9.20492	11.6281	93.2324	111.866	96.8169
DN756_04975		hypothetical protein	CDS	3.18102	1.45075e-06	5.49421e-05	7.49902	8.41479	9.88008	99.1084	80.9167	54.034
DN756_04980		hypothetical protein	CDS	1.93714	0.000176321	0.00267593	1.70081	1.50123	0.456004	5.25575	4.29954	4.44311
DN756_04985		hypothetical protein	CDS	0.00204708	0.996295	0.99893	0.65713	1.42222	0.722006	0.685532	1.16204	0.967452
DN756_04990		twin-arginine translocation signal domain-containing protein	CDS	-0.510026	0.00235273	0.0190433	42.5589	46.5382	46.2464	35.5497	30.368	29.0952
DN756_05010	gspD	type II secretion system protein GspD	CDS	-0.360686	0.391404	0.612478	1.23695	1.73827	2.28002	0.783466	2.05294	1.28994
DN756_05015	gspE	type II secretion system protein GspE	CDS	0.127032	0.671762	0.831494	1.31426	1.26419	1.59601	1.01198	1.74306	1.82741
DN756_05025		type II secretion system protein F	CDS	1.1491	0.057054	0.179511	0.270583	0.632097	0.950008	0.979332	0.968366	2.18573
DN756_05030	gspG	type II secretion system protein GspG	CDS	1.04162	0.0419591	0.147914	0.425202	0.513579	0.228002	0.914043	0.774693	0.716631
DN756_05065		prepilin peptidase	CDS	0.151708	0.627293	0.799218	2.8991	2.09382	2.20402	3.52559	1.898	2.54404
DN756_05075		transcriptional regulator	CDS	-0.0725388	0.711364	0.854382	8.00153	6.16295	9.42408	7.05119	8.59909	6.808
DN756_05080		HAMP domain-containing protein	CDS	0.673276	0.0285512	0.113035	3.6722	4.10863	3.49603	8.91192	5.19044	3.83398
DN756_05085		DsbA family protein	CDS	-0.16924	0.237295	0.452867	22.8063	22.3999	20.4062	21.2841	17.5468	19.4924
DN756_05090		MBL fold metallo-hydrolase	CDS	-0.111409	0.3364	0.558367	43.216	42.469	46.4744	38.1613	41.4073	42.7829
DN756_05095		LysR family transcriptional regulator	CDS	0.0110531	0.942643	0.975636	101.546	97.3035	91.5048	115.333	95.0548	82.1618
DN756_05100		MFS transporter	CDS	-0.916386	7.50787e-05	0.00135932	42.1337	50.2517	45.4484	19.0643	26.2621	27.7336
DN756_05105		LysR family transcriptional regulator	CDS	-0.179955	0.117857	0.289419	30.7692	26.8641	26.7142	26.5072	24.2866	23.6488
DN756_05110		diaminopimelate decarboxylase	CDS	-0.394931	0.0158557	0.0758429	71.7818	66.6863	58.5205	58.1723	46.559	45.0403
DN756_05115	galR	HTH-type transcriptional regulator GalR	CDS	-0.167691	0.223991	0.4378	186.123	164.543	160.969	174.974	157.844	122.651
DN756_05120		Asp-tRNA(Asn)/Glu-tRNA(Gln) amidotransferase GatCAB subunit C	CDS	-0.025432	0.763027	0.884798	118.168	123.101	133.799	120.295	121.201	127.023
DN756_05125		bifunctional 2-acylglycerophosphoethanolamine acyltransferase/acyl-ACP synthetase	CDS	-0.116139	0.275213	0.491223	136.103	154.824	160.019	131.981	145.255	138.847
DN756_05130		MFS transporter	CDS	-0.0955027	0.34121	0.562156	58.5619	56.0986	57.8365	59.674	49.5029	52.2424
DN756_05135		hypothetical protein	CDS	0.308925	0.304836	0.527394	1.54619	1.18518	1.74801	1.53429	1.58812	2.43655
DN756_05140		hypothetical protein	CDS	0.201722	0.217437	0.429789	14.3796	15.5259	14.0981	16.061	17.8954	16.6617
DN756_05145		NADP(H)-dependent aldo-keto reductase	CDS	-0.30848	0.00397868	0.0282199	561.924	532.463	536.831	459.731	446.146	411.311
DN756_05150		DNA mismatch repair protein MutH	CDS	-0.205048	0.0401099	0.143478	61.8089	64.1579	57.4185	52.1005	53.9573	53.0307
DN756_05155		hypothetical protein	CDS	0.332067	0.478509	0.684996	0.618476	0.395061	0.646005	0.652888	0.58102	0.859958
DN756_05160		hypothetical protein	CDS	-0.23656	0.620489	0.79546	0.425202	0.276543	0.646005	0.326444	0.542285	0.286653
DN756_05165		RNA pyrophosphohydrolase	CDS	-0.231519	0.063359	0.191395	227.831	197.846	181.87	189.468	169.89	158.089
DN756_05170	ptsP	phosphoenolpyruvate-protein phosphotransferase PtsP	CDS	-0.310925	0.0133962	0.0675127	475.646	543.288	554.653	384.616	412.214	471.687
DN756_05175		prolipoprotein diacylglyceryl transferase	CDS	2.08785	3.55126e-10	1.22163e-07	388.48	400.394	434.344	1504.87	1868.79	1826.51
DN756_05180		thymidylate synthase	CDS	1.63873	3.09599e-07	1.55644e-05	204.368	245.214	257.262	589.101	741.846	870.169
DN756_05185		hypothetical protein	CDS	2.74621	0.000150267	0.00239499	0	0.513579	0.570005	2.57891	2.47902	2.29322
DN756_05190		prepilin-type cleavage/methylation domain-containing protein	CDS	0.322583	0.0774182	0.217699	4.02009	4.42468	5.62405	6.46359	6.08134	5.05225
DN756_05195		prepilin-type cleavage/methylation domain-containing protein	CDS	0.0406563	0.796242	0.901753	11.5578	8.49381	12.3881	11.9478	11.4267	9.99701
DN756_05200		DUF2509 family protein	CDS	-0.0966922	0.530436	0.724945	6.10745	6.39998	5.58605	5.77806	6.23628	4.90892
DN756_05205		peptidase	CDS	-0.0140014	0.89792	0.953828	28.8364	30.9728	27.3222	30.294	28.896	27.0887
DN756_05210		exodeoxyribonuclease V subunit gamma	CDS	-0.228498	0.0178496	0.0819852	389.292	424.335	452.546	348.936	363.215	368.563
DN756_05215		pitrilysin	CDS	-0.0341441	0.699059	0.846892	912.561	937.874	956.088	991.835	872.227	876.798
DN756_05220		exodeoxyribonuclease V subunit beta	CDS	-0.0112937	0.898373	0.953828	1419.79	1328.12	1324.24	1456.46	1281.96	1301.94
DN756_05225		exodeoxyribonuclease V subunit alpha	CDS	0.0509501	0.57765	0.763408	564.282	569.717	583.723	645.706	565.022	568.719
DN756_05230		N-acetylglutamate synthase	CDS	0.00752252	0.958435	0.98583	69.076	71.6245	77.8627	57.1277	80.723	81.911
DN756_05235		N-acetylmuramoyl-L-alanine amidase	CDS	-0.161068	0.10446	0.266326	158.33	170.192	170.849	134.201	152.808	159.63
DN756_05255		murein transglycosylase A	CDS	-0.0119716	0.936728	0.973993	60.8039	76.6023	77.4447	54.8426	79.1736	79.1161
DN756_05260	tcdA	tRNA cyclic N6-threonylcarbamoyladenosine(37) synthase TcdA	CDS	-0.0229579	0.896958	0.953523	29.0684	39.3876	41.2684	32.7423	33.5829	41.6721
DN756_05265	csdE	cysteine desulfurase sulfur acceptor subunit CsdE	CDS	0.0394059	0.716762	0.857274	29.9574	28.0888	31.7303	33.9175	30.6004	27.7336
DN756_05270	csdA	cysteine desulfurase CsdA	CDS	0.0105443	0.89659	0.953472	143.022	141.195	145.807	137.727	153.041	142.43
DN756_05280	gcvA	transcriptional regulator GcvA	CDS	-0.149959	0.214672	0.426644	40.4715	44.7209	46.5884	34.0155	42.182	42.6037
DN756_05285		DUF423 domain-containing protein	CDS	0.137782	0.405553	0.623974	17.8971	22.3999	20.6342	18.9664	22.0013	26.0854
DN756_05290	rlmM	23S rRNA (cytidine(2498)-2'-O)-methyltransferase RlmM	CDS	-0.0541946	0.744481	0.875533	105.991	138.982	162.755	112.231	125.733	154.757
DN756_05295		flap endonuclease Xni	CDS	-0.471716	0.000649018	0.00732007	374.255	358.083	366.665	306.759	241.859	243.834
DN756_05300		exonuclease IX	CDS	-0.119061	0.756741	0.882437	0.579821	0.671603	0.532005	0.52231	0.619754	0.501642
DN756_05305		LOG family protein	CDS	-0.473851	5.09532e-05	0.00100639	837.068	855.86	854.551	605.619	622.04	606.628
DN756_05310	queF	NADPH-dependent 7-cyano-7-deazaguanine reductase QueF	CDS	-0.215326	0.023221	0.0982903	132.934	139.575	148.809	118.728	126.12	118.065
DN756_05315		protein Syd	CDS	0.118913	0.217196	0.429789	50.0965	56.2567	49.0964	53.9285	55.468	59.4087
DN756_05320		YqcC family protein	CDS	0.0591923	0.569483	0.756623	37.7657	38.4789	40.5463	37.1167	42.4144	42.1737
DN756_05325	truC	tRNA pseudouridine(65) synthase TruC	CDS	0.0635045	0.672668	0.831727	91.4571	103.94	99.1428	82.1333	101.214	124.479
DN756_05330		flavodoxin	CDS	0.0757954	0.542241	0.734618	52.0679	60.6813	67.1086	58.4008	59.1091	72.0573
DN756_05335		DUF3461 family protein	CDS	-0.116264	0.214349	0.426271	130.305	135.229	133.305	119.087	127.592	121.29
DN756_05340	dapD	2,3,4,5-tetrahydropyridine-2,6-dicarboxylate N-succinyltransferase	CDS	0.0590606	0.503856	0.702949	630.459	631.505	590.601	682.072	608.792	639.092
DN756_05345		bifunctional uridylyltransferase/uridylyl-removing protein	CDS	0.103572	0.356258	0.578709	105.18	130.963	140.981	135.67	132.395	137.127
DN756_05350	map	type I methionyl aminopeptidase	CDS	-0.0470664	0.694628	0.845367	227.058	263.189	285.382	218.424	253.712	278.626
DN756_05355	rpsB	30S ribosomal protein S2	CDS	0.164404	0.133041	0.312752	3036.48	2774.47	2660.9	2816.69	3152.69	3525.07
DN756_05360		elongation factor Ts	CDS	0.150454	0.16173	0.357398	1480.71	1361.97	1258.65	1464.82	1406.45	1680.86
DN756_05365		UMP kinase	CDS	0.360797	0.00424666	0.0297627	661.924	663.465	704.906	793.716	863.046	950.432
DN756_05370		ribosome recycling factor	CDS	0.271958	0.00972464	0.0555232	473.366	434.172	421.69	512.909	525.319	566.748
DN756_05375		hypothetical protein	CDS	0.455673	0.00205032	0.0171595	28.991	25.5999	31.7683	40.1853	40.7876	37.4798
DN756_05380		1-deoxy-D-xylulose-5-phosphate reductoisomerase	CDS	0.133408	0.114647	0.285099	222.265	239.762	228.496	243.266	251.659	262.502
DN756_05385		(2E,6E)-farnesyl-diphosphate-specific ditrans,polycis-undecaprenyl-diphosphate synthase	CDS	0.202994	0.0180774	0.0825658	349.439	341.174	334.023	397.837	390.251	391.352
DN756_05390		phosphatidate cytidylyltransferase	CDS	0.0295253	0.764713	0.884798	416.041	418.488	408.959	369.567	447.075	452.588
DN756_05395		protease RseP	CDS	-0.0418196	0.665817	0.828146	967.141	1024.83	1099.54	903.532	1011.79	1087.88
DN756_05400	bamA	outer membrane protein assembly factor BamA	CDS	-0.0219376	0.849137	0.929885	1741.82	1952.75	2142.34	1679.42	1883.16	2186.26
DN756_05405		molecular chaperone Skp	CDS	-0.0984912	0.324689	0.549085	1043.41	909.667	843.113	883.586	817.727	910.337
DN756_05410	lpxD	UDP-3-O-(3-hydroxymyristoyl)glucosamine N-acyltransferase	CDS	0.0674737	0.427762	0.64515	1376.26	1395.47	1366.04	1324.51	1448.09	1563.3
DN756_05415		beta-hydroxyacyl-ACP dehydratase	CDS	0.0835536	0.554267	0.744553	404.406	488.69	535.843	421.243	515.364	577.569
DN756_05420		acyl-[acyl-carrier-protein]--UDP-N- acetylglucosamine O-acyltransferase	CDS	0.173724	0.15855	0.354163	354.271	417.184	440.842	396.597	449.903	520.955
DN756_05425		lipid-A-disaccharide synthase	CDS	0.194498	0.0923225	0.246193	213.993	248.217	287.624	288.87	274.9	294.285
DN756_05430		ribonuclease HII	CDS	0.402148	0.00340308	0.0249519	137.959	143.012	153.483	209.153	169.193	195.748
DN756_05435		DNA polymerase III subunit alpha	CDS	0.386896	0.000695455	0.00767603	859.217	797.549	790.331	1111.93	982.736	1105.08
DN756_05440	accA	acetyl-CoA carboxylase carboxyl transferase subunit alpha	CDS	0.233784	0.0156852	0.0752889	430.382	406.043	400.105	459.176	468.34	526.545
DN756_05445		VOC family protein	CDS	0.323014	0.0139673	0.0690142	39.4278	45.748	46.5124	47.8893	57.2885	59.5879
DN756_05450	tilS	tRNA lysidine(34) synthetase TilS	CDS	0.194667	0.0382354	0.139308	103.247	101.768	110.695	118.728	115.855	126.736
DN756_05455		cytochrome c	CDS	0.435179	0.0033276	0.0244854	13.1426	15.8419	15.5801	19.6519	18.7088	21.8931
DN756_05460		Rho-binding antiterminator	CDS	0.25799	0.151417	0.343245	95.5931	67.5159	59.1285	102.96	85.2549	77.5037
DN756_05465		YaeP family protein	CDS	0.00307149	0.987909	0.997331	74.1398	59.8912	41.4964	68.39	51.091	56.363
DN756_05470		YaeQ family protein	CDS	-0.0169211	0.888624	0.950321	26.2466	28.4839	30.7803	24.2874	29.4383	30.8151
DN756_05475		aminoacyl-tRNA hydrolase	CDS	-0.298587	0.0406614	0.145199	12.4855	12.4049	11.3241	9.79332	9.14137	10.4986
DN756_05480	nlpE	copper homeostasis/adhesion lipoprotein NlpE	CDS	-0.103887	0.36619	0.588872	136.915	105.284	111.569	115.953	113.299	99.9342
DN756_05485	proS	proline--tRNA ligase	CDS	-0.0124532	0.950046	0.980992	232.238	345.441	387.109	250.023	338.967	367.56
DN756_05490	tsaA	tRNA (N6-threonylcarbamoyladenosine(37)-N6)-methyltransferase TrmO	CDS	0.212566	0.173198	0.373933	61.4224	83.4763	84.8547	71.883	97.1465	97.2469
DN756_05495	rcsF	Rcs stress response system protein RcsF	CDS	-0.121598	0.258533	0.474955	45.4193	49.9752	41.3064	42.7642	39.5481	43.3204
DN756_05500		methionine ABC transporter substrate-binding protein MetQ	CDS	-0.0304682	0.784642	0.896983	95.3612	99.1603	101.081	93.3303	93.0793	103.016
DN756_05505	metI	D-methionine ABC transporter permease MetI	CDS	0.045557	0.814834	0.91032	19.7912	24.7703	25.8782	17.2362	25.4099	30.0985
DN756_05510	metN	D-methionine ABC transporter, ATP-binding protein	CDS	0.394802	0.00099001	0.00999208	69.6945	71.506	80.9787	96.758	101.136	94.237
DN756_05515		D-glycero-beta-D-manno-heptose 1,7-bisphosphate 7-phosphatase	CDS	-0.119245	0.247818	0.463926	101.314	113.975	114.115	89.9353	110.82	102.55
DN756_05520		hypothetical protein	CDS	1.9589	0.0221759	0.095956	0.0773095	0.0790122	0.152001	0.424377	0.426081	0.394147
DN756_05550	dkgB	2,5-didehydrogluconate reductase DkgB	CDS	0.0122155	0.906022	0.957516	52.2998	46.8147	42.6744	46.91	46.5978	49.4834
DN756_05555		hypothetical protein	CDS	-0.504123	0.207132	0.418112	1.1983	0.869134	1.17801	0.489666	0.619754	1.18244
DN756_05560		hypothetical protein	CDS	-0.427149	0.047591	0.161444	3.59489	4.46419	3.64803	2.84006	2.59522	3.26067
DN756_05565		endonuclease/exonuclease/phosphatase family protein	CDS	-0.200384	0.472017	0.6817	388.867	289.501	221.466	349.491	233.337	200.227
DN756_05570		murein transglycosylase D	CDS	1.47209	7.69621e-07	3.27525e-05	431.116	581.806	628.411	1294.32	1557.71	1701.46
DN756_05575	gloB	hydroxyacylglutathione hydrolase	CDS	0.22261	0.126815	0.302596	31.6969	33.5407	42.6744	38.3245	47.2175	40.418
DN756_05580		class I SAM-dependent methyltransferase	CDS	0.276559	0.0142166	0.0697813	55.0443	62.1431	57.8745	71.6545	74.7966	65.6076
DN756_05585		ribonuclease HI	CDS	-5.07784e-05	0.999625	1	68.5348	62.3801	54.6445	63.4934	59.8063	62.2394
DN756_05590		DNA polymerase III subunit epsilon	CDS	-0.050485	0.530308	0.724945	139.002	136.414	141.133	130.643	139.483	132.111
DN756_05600		NCS1 family nucleobase:cation symporter-1	CDS	-0.0844575	0.52753	0.722749	13.3745	11.6938	10.9821	11.3929	10.8844	11.7169
DN756_05605	puuE	allantoinase PuuE	CDS	-0.168038	0.1119	0.280123	207.962	218.508	233.094	196.617	188.405	202.018
DN756_05610	proX	proline/glycine betaine ABC transporter substrate-binding protein ProX	CDS	-0.230671	0.0399479	0.143147	152.918	132.78	136.041	126.301	114.035	119.068
DN756_05615	proW	proline/glycine betaine ABC transporter permease ProW	CDS	-0.396429	0.0156408	0.0752543	101.043	118.992	144.439	102.993	83.5119	90.3672
DN756_05620	proV	proline/glycine betaine ABC transporter ATP-binding protein ProV	CDS	-0.249459	0.0394128	0.141598	141.592	149.728	147.441	103.417	129.296	136.411
DN756_05625	nrdF	class 1b ribonucleoside-diphosphate reductase subunit beta	CDS	-0.409456	0.113943	0.284032	26.5558	17.4617	17.6702	17.3995	14.2931	14.7268
DN756_05630	nrdE	class 1b ribonucleoside-diphosphate reductase subunit alpha	CDS	-0.319125	0.0634096	0.191395	25.5121	23.032	20.4822	20.6313	17.5081	17.1633
DN756_05635	nrdI	class Ib ribonucleoside-diphosphate reductase assembly flavoprotein NrdI	CDS	-0.165186	0.662708	0.826482	2.78314	2.84444	1.86202	2.90535	2.28534	1.46909
DN756_05640		redoxin NrdH	CDS	-0.301603	0.195085	0.402455	3.247	3.2395	3.04003	2.77477	2.36281	2.57987
DN756_05645		acid-shock protein	CDS	-0.316103	0.48655	0.690996	0.927713	0.474073	1.48201	1.10991	0.58102	0.609137
DN756_05650		DUF2002 family protein	CDS	0.238776	0.426212	0.643527	1.50753	2.01481	1.36801	2.54626	1.58812	1.61242
DN756_05655		DUF1198 domain-containing protein	CDS	0.549587	0.00705135	0.0440363	11.4805	11.0617	10.5261	12.3069	20.0645	16.0884
DN756_05660		MbeD/MobD like protein	CDS	0.355726	0.00621511	0.0396902	42.4815	38.874	38.8363	53.7327	53.9573	46.1152
DN756_05665		cold-shock protein CspB	CDS	1.00812	0.000107317	0.00180818	12.6401	10.5086	7.71407	23.8631	18.825	19.349
DN756_05670		ABC transporter substrate-binding protein	CDS	-0.442938	0.00283265	0.021654	206.957	227.199	238.604	159.598	180.426	154.9
DN756_05675		ABC transporter permease	CDS	-0.432187	0.14037	0.324481	24.0432	30.8938	41.6864	23.1122	22.2337	26.2645
DN756_05680		ABC transporter permease	CDS	-0.0776755	0.667429	0.829114	17.0854	21.2543	29.6783	22.8837	21.0716	20.4957
DN756_05685		ATP-binding cassette domain-containing protein	CDS	-0.206976	0.273416	0.489871	31.2717	35.7135	54.4165	36.3985	33.6991	35.0791
DN756_05690		ABC transporter ATP-binding protein	CDS	0.0954329	0.528473	0.723691	10.7847	11.2592	13.9081	10.9359	13.6733	13.831
DN756_05695		urease subunit gamma	CDS	-0.365544	0.00174593	0.0153816	96.6368	88.1381	98.0408	77.6937	71.0393	70.7673
DN756_05700		urease subunit beta	CDS	-0.509877	0.00497784	0.0336861	164.63	188.642	184.606	115.3	136.23	126.235
DN756_05705		urease subunit alpha	CDS	-0.507429	0.000519269	0.00614196	600.81	722.25	710.872	486.042	451.181	493.58
DN756_05710	ureE	urease accessory protein UreE	CDS	-0.225562	0.100483	0.259247	139.312	173.195	189.204	139.62	142.389	147.089
DN756_05715		urease accessory protein UreF	CDS	-0.326928	0.0357979	0.132652	71.6659	95.6442	100.739	63.2648	71.6203	78.8294
DN756_05720	ureG	urease accessory protein UreG	CDS	-0.28865	0.0413999	0.146865	41.4379	52.8591	53.8085	41.0993	38.5022	41.6363
DN756_05725		urease accessory protein UreD	CDS	-0.230136	0.0512802	0.169926	59.451	69.0171	72.0106	53.6347	55.6229	61.6661
DN756_05730	yut	urea transporter	CDS	-0.199091	0.0841478	0.230612	66.0223	77.0764	64.3725	62.2529	56.3202	62.1319
DN756_05735		HoxN/HupN/NixA family nickel/cobalt transporter	CDS	-0.123552	0.789853	0.899452	18.6316	27.8123	25.4602	18.3788	22.2724	25.3687
DN756_05740	hdeB	acid-activated periplasmic chaperone HdeB	CDS	-0.121113	0.124391	0.298886	392.964	401.145	423.286	366.988	368.947	383.434
DN756_05750		voltage-gated potassium channel protein	CDS	-0.351962	0.0151627	0.0736372	53.9233	61.4715	66.0826	51.8719	48.9218	41.3855
DN756_05755		fluoride ion transporter CrcB	CDS	-0.285034	0.175526	0.376988	7.03516	8.65183	5.54805	4.70079	6.50742	6.23469
DN756_05760	crcB	fluoride efflux transporter CrcB	CDS	-0.627897	0.0146728	0.0715948	5.75955	4.89875	7.10606	3.65617	4.33828	3.51149
DN756_05770		PTS sugar transporter subunit IIB	CDS	-0.0594993	0.752469	0.879464	7.80826	7.19011	7.67607	6.79003	8.79276	6.19886
DN756_05775		PTS N,N'-diacetylchitobiose transporter subunit IIC	CDS	-0.184094	0.119577	0.290702	44.8781	47.7628	54.6065	41.5563	44.3124	43.7503
DN756_05780		PTS N,N'-diacetylchitobiose transporter subunit IIA	CDS	-0.0590645	0.764854	0.884798	8.73597	11.8518	12.0841	10.8706	12.0077	8.49208
DN756_05785	chbR	transcriptional regulator ChbR	CDS	-0.205582	0.170229	0.369845	19.7526	23.9802	26.0302	19.9457	23.0471	17.5216
DN756_05790		chitooligosaccharide deacetylase	CDS	-0.273723	0.26823	0.484887	20.9122	27.7728	31.8063	15.147	22.776	28.7011
DN756_05795		hypothetical protein	CDS	1.32123	9.02536e-05	0.00156541	2.55121	1.9753	1.59601	4.73344	6.15881	4.44311
DN756_05800		hypothetical protein	CDS	0.163355	0.220947	0.434319	25.1256	24.4543	19.9882	28.9556	24.0929	24.8313
DN756_05805		hypothetical protein	CDS	0.103543	0.742251	0.87482	1.89408	1.77777	2.24202	1.50164	3.13751	1.75575
DN756_05810	seqA	replication initiation negative regulator SeqA	CDS	-0.0891605	0.284917	0.502424	267.684	252.799	234.386	233.538	236.126	239.964
DN756_05815		alpha-D-glucose phosphate-specific phosphoglucomutase	CDS	-0.337977	0.038963	0.140964	503.787	646.873	669.224	395.813	489.49	554.529
DN756_05820		hypothetical protein	CDS	0.535353	0.217043	0.429715	1.15964	1.26419	1.14001	2.6442	1.23951	1.2541
DN756_05825		EamA family transporter	CDS	0.318827	0.197514	0.404835	12.4468	12.9975	13.1861	9.69539	20.2582	18.3099
DN756_05830	kdpE	two-component system response regulator KdpE	CDS	0.0795395	0.599517	0.780625	78.3145	63.5653	52.4024	60.7839	71.0393	73.4905
DN756_05835	kdbD	two-component system sensor histidine kinase KdbD	CDS	-0.387932	0.00536135	0.0356387	61.4224	73.2443	84.1327	55.5608	54.9644	56.6855
DN756_05840	kdpC	potassium-transporting ATPase subunit KdpC	CDS	-0.417081	0.00736783	0.0454625	29.1457	34.0937	35.0363	21.7085	26.2233	25.6912
DN756_05845		potassium-transporting ATPase subunit B	CDS	-0.78748	3.0639e-06	0.000104043	84.0354	91.7726	88.0847	53.0145	50.1226	49.7342
DN756_05850		potassium-transporting ATPase A chain	CDS	-1.09185	2.35187e-05	0.000524784	118.013	92.2072	86.4887	52.1657	41.02	45.9719
DN756_05865		DUF2517 family protein	CDS	0.269203	0.0821906	0.227361	13.2586	11.1012	10.5261	14.7553	14.603	12.6844
DN756_05870		T cell receptor alpha chain	CDS	-0.0782765	0.870192	0.94143	1.12099	0.316049	0.608005	0.881399	0.542285	0.501642
DN756_05875		DUF1722 domain-containing protein	CDS	-0.0247835	0.82565	0.916698	60.4173	51.5554	55.0625	61.3062	53.9186	48.9459
DN756_05880		deoxyribodipyrimidine photo-lyase	CDS	-0.124829	0.206898	0.417844	132.083	145.461	147.707	139.783	131.427	118.782
DN756_05885		3',5'-cyclic-nucleotide phosphodiesterase	CDS	0.0551323	0.53981	0.733006	130.189	137.244	148.429	148.369	148.935	134.763
DN756_05890		type 2 GTP cyclohydrolase I	CDS	-0.0198257	0.883463	0.947748	68.5735	88.6121	91.7708	69.3041	86.0296	90.2597
DN756_05895	pxpB	5-oxoprolinase subunit PxpB	CDS	-0.618776	9.60076e-05	0.00163768	135.678	126.577	108.149	75.4738	80.142	85.6016
DN756_05900		biotin-dependent carboxyltransferase family protein	CDS	-0.674801	9.66753e-06	0.00025914	122.651	120.059	114.267	75.4738	69.7611	78.3636
DN756_05905		LamB/YcsF family protein	CDS	-0.601681	0.00275001	0.0211073	89.1378	69.8467	62.8145	51.4802	44.7772	49.8775
DN756_05910		DUF969 domain-containing protein	CDS	-0.411236	0.00268178	0.020809	88.0555	76.6023	72.8466	59.119	57.4822	61.9886
DN756_05915		DUF979 domain-containing protein	CDS	-0.490168	0.000751477	0.00807838	109.702	100.661	97.9648	67.3454	68.2117	83.9534
DN756_05920	pcp	pyroglutamyl-peptidase I	CDS	-0.315911	0.0238666	0.0999975	109.316	95.3282	84.3227	79.9135	71.5816	80.621
DN756_05925		uracil-DNA glycosylase	CDS	0.0270025	0.794205	0.901577	185.272	215.466	210.94	181.764	216.333	225.166
DN756_05930	grcA	autonomous glycyl radical cofactor GrcA	CDS	-0.337399	0.00535505	0.0356387	1044.37	1024.04	903.686	797.568	739.096	815.634
DN756_05935		DUF2974 domain-containing protein	CDS	0.490555	0.000230132	0.00324227	23.4634	24.6518	24.3582	31.6324	35.1323	35.0791
DN756_05940		hypothetical protein	CDS	-0.0922023	0.61281	0.789709	11.9057	15.6444	14.4781	12.5028	14.7192	12.2186
DN756_05945	srmB	ATP-dependent RNA helicase SrmB	CDS	0.0838439	0.639542	0.80911	464.514	642.922	697.914	496.684	686.107	730.641
DN756_05950		tRNA1(Val) (adenine(37)-N6)-methyltransferase	CDS	0.144662	0.170552	0.370351	66.6794	69.0171	62.5485	79.1953	72.4338	67.5067
DN756_05955		L-aspartate oxidase	CDS	-0.281828	0.0175438	0.0812804	606.57	658.606	664.474	452.386	548.095	586.778
DN756_05960	rpoE	RNA polymerase sigma factor RpoE	CDS	-0.233077	0.0224855	0.0968074	1218.09	1259.49	1232.16	1014.95	1072.48	1068.89
DN756_05965	rseA	anti-sigma-E factor RseA	CDS	-0.320931	0.00360818	0.0261768	4353.41	4481.53	4513.56	3230.52	3679.29	3776.4
DN756_05970	rseB	sigma-E factor regulatory protein RseB	CDS	-0.0778134	0.61678	0.791688	1777.38	2146.8	2285.19	1484.14	2188.12	2211.13
DN756_05975	rseC	SoxR-reducing system protein RseC	CDS	-0.0161136	0.958685	0.98583	127.367	192.118	220.554	119.315	179.806	234.983
DN756_05980		hypothetical protein	CDS	0.279268	0.265662	0.48247	1.89408	2.29135	2.05202	2.77477	2.16914	2.6157
DN756_05985		elongation factor 4	CDS	-0.088925	0.564079	0.752348	536.373	676.581	712.468	489.242	617.856	703.266
DN756_05990		signal peptidase I	CDS	0.0222362	0.79988	0.904293	258.948	253.155	275.844	274.507	256.075	269.597
DN756_05995		ribonuclease III	CDS	0.000659174	0.993439	0.99844	446.385	424.453	423.476	430.449	411.323	453.126
DN756_06000		GTPase Era	CDS	-0.0963904	0.472702	0.682048	413.451	470.912	463.186	341.167	420.619	498.704
[truncated: 3,025 more rows]

## Sheet: WT vs cpxA DGE
Locustag	Gene	Description	FeatureType	logFC	PValue	Benjamini_Hochberg_Adjusted_PValue	WT_replicate 1	WT_replicate 2	WT_replicate 3	dcpxA_replicate 1	dcpxA_replicate 2	dcpxA_replicate 3
[truncated: 1,035 more rows]

[truncated: 3 more sheets: WT vs cpxRD51E DGE, Upregulated in both mutants, Downregulated in both mutants]
